# Supplementary material for: Cytoplasmic anillin and Ect2 promote RhoA/myosin II-dependent confined migration and invasion
Source: Nat Mater. 2025 Jun 26;24(9):1476–88. doi: 10.1038/s41563-025-02269-9 (PMC12404997; doi:10.1038/s41563-025-02269-9)
Supplement: Supplementary file 15 — Source data for all panels in Fig. 1. [file 41563_2025_2269_MOESM15_ESM.xlsx]

## Sheet: Fig. 1b
100	30	9
10	57.7	83.3
10.7	48.8	89.7
25	50	93.75
13.5135	53

## Sheet: Fig. 1d
100	30	9
1.762	1.601	1.652
1.674	1.591	1.6
1.86	1.696	1.529
1.845	1.734	1.62
1.679	1.579	1.64
1.63	1.632	1.62
1.73	1.733	1.57
1.84	1.511	1.41
1.62	1.583	1.565
1.74	1.716	1.49
1.692	1.53	1.71
1.73	1.476	1.6
1.71	1.57	1.73
1.81	1.738	1.595
1.765	1.49	1.57
1.609	1.61	1.54
1.669	1.705	1.642
1.826	1.72	1.607
1.9	1.55	1.537
	1.608	1.7
	1.761	1.5
	1.651	1.62
	1.699	1.617
	1.594	1.514

## Sheet: Fig. 1e
Rear				Perinuclear				Front
100	30	9		100	30	9		100	30	9
1.89	1.55	1.53		1.86	1.614	1.9		1.76	1.53	1.51
1.76	1.75	1.6		1.74	1.743	1.61		1.6	1.69	1.6
1.654	1.51	1.46		1.65	1.52	1.637		1.687	1.44	1.47
1.7	1.374	1.45		1.84	1.556	1.61		1.67	1.4	1.46
1.78	1.53	1.41		1.84	1.57	1.52		1.91	1.61	1.4
1.44	1.73	1.62		1.63	1.72	1.76		1.4	1.74	1.73
1.9	1.4	1.57		1.76	1.59	1.64		1.7	1.31	1.55
1.8	1.51	1.6		1.776	1.65	1.8		1.71	1.64	1.79
1.7	1.62	1.56		1.77	1.6	1.68		1.57	1.6	1.52
1.9	1.618	1.31		1.8	1.68	1.79		1.888	1.474	1.45
1.8	1.55	1.53		1.72	1.85	1.688		1.62	1.536	1.59
1.79	1.647	1.51		1.72	1.742	1.602		1.6	1.755	1.4
1.68	1.64	1.45		1.74	1.617	1.58		1.695	1.533	1.56
1.79	1.6	1.6		1.8	1.635	1.69		1.86	1.635	1.48
1.84	1.77	1.6		1.78	1.751	1.67		1.73	1.74	1.4
1.59	1.52	1.38		1.61	1.564	1.6		1.53	1.5	1.43
1.7	1.69	1.47		1.71	1.722	1.77		1.5	1.69	1.5
1.95	1.76	1.57		1.863	1.76	1.655		1.77	1.6	1.56
1.942	1.5	1.55		1.884	1.61	1.55		1.897	1.47	1.42
	1.6	1.78			1.643	1.7			1.49	1.84
	1.75	1.4			1.77	1.5			1.76	1.39
	1.513	1.54			1.739	1.71			1.535	1.55
	1.6	1.59			1.76	1.67			1.72	1.54
	1.56	1.472			1.638	1.59			1.51	1.46

## Sheet: Fig. 1f
SC	shMIIA	shMIIB	shMIIA&B
80.9524	40	69.4444	36
72.7273	30	69.4444	22.7273
78.7879	35.7143	60	27.5862
	20.8333	59.375

## Sheet: Fig. 1g
100		30		9
VC	Y27632	VC	Y27632	VC	Y27632
56.25	28.4553	37.6344	6.66667	16.3793	0
52.6316	36.3636	28.3186	8.77193	18.1102	1.72414
61.5385	41.2587	32.716	8.72093	12.5	0

## Sheet: Fig. 1h
100		30		9
VC	Y27632	VC	Y27632	VC	Y27632
32.75	39.875	41.375	117.125	78.1667	209.25
30.875	56.75	54.125	131.375	110.875	205
32.875	57.75	51.75	149.625	116.125	239.643
