# Supplementary material for: Cytoplasmic anillin and Ect2 promote RhoA/myosin II-dependent confined migration and invasion
Source: Nat Mater. 2025 Jun 26;24(9):1476–88. doi: 10.1038/s41563-025-02269-9 (PMC12404997; doi:10.1038/s41563-025-02269-9)
Supplement: Supplementary file 16 — Source data for all panels in Fig. 2. [file 41563_2025_2269_MOESM16_ESM.xlsx]

## Sheet: 2c
2D	10x10	10x3	3x3
56.6667	63.6364	89.6552	100
50	63.6364	96.4286	100
48.2759	59.2593	83.871	100

## Sheet: 2f
G1/S	Extended G1/S
890	796
446	1213
552	961
615	744
766	698
880	421
439	856
744	613
406	680
525	467
413	521
381	654
670	534
481	582
457	774
460	464
485	418
444	576
480	391
513	551
517	571
420	906
580	800
581	513
393	782
616	516
457	685
509	491
513	606
492	419
558	768
709	519
562	406
319	1023
405	424
693	818
531	729
671	503
599	514
632	465
483	1419
805	740
612	477
441	743
436	375
902	544
580	671
740	813
461	610
423	441
539	470
680	516
414	743
535	803
730	620
520	598
449	610
485	552
547	451
488	489
618	775
1658	530
916	641
614	701
489	753
459	657
628	538
640	590
524	779
	709
	627
	613
	559
	735
	380
	659
	489
	489
	530
	507
	388
	689
	423
	509
	766
	476
	548
	577
	617
	603
	555

## Sheet: 2g
G1/S	Extended G1/S
3.18733	2.90741
2.01366	2.049
2.33158	2.49442
2.23736	2.61403
2.46434	2.57086
2.93765	1.98485
1.9567	3.54088
2.71645	3.18454
1.58348	2.10963
2.78598	1.88557
2.75175	2.12002
1.27021	2.52805
2.3342	2.50375
1.91071	2.34046
1.80044	3.07219
1.82878	1.97247
1.8142	1.83842
1.87989	2.24815
1.81152	1.59319
1.77578	2.00065
1.91414	2.14726
1.92072	3.13019
1.90462	2.89893
2.05656	2.04746
1.72462	2.93019
1.81903	1.95079
3.1752	2.82914
2.74836	2.36147
1.9372	2.71065
2.0519	1.70039
2.03055	3.09095
2.93224	2.42871
3.02746	2.14231
1.45665	3.34678
1.41101	1.98995
2.4558	2.88507
1.98801	2.62852
2.76103	2.03466
2.49095	2.46455
2.22531	2.35421
1.85548	3.46
2.4857	2.71363
2.39345	1.97418
1.53011	3.72224
1.75933	1.61764
3.05098	2.06481
2.36608	2.40372
2.48983	2.57991
2.15911	3.42733
1.87376	2.24123
2.21384	2.35355
2.63211	2.94087
1.80371	3.12128
1.91445	3.24133
2.82008	2.05443
1.87401	1.75622
1.68434	2.75326
1.91068	2.08071
2.14895	2.42281
1.78802	1.82449
2.53827	3.25907
3.382	2.2108
3.22288	2.15529
2.12239	2.27991
1.73028	2.4883
1.85733	2.53227
2.97752	2.37919
2.42933	2.24803
1.85878	3.21405
	3.12927
	2.42601
	2.10282
	2.21043
	2.96
	2.14698
	2.38409
	1.8762
	1.8762
	2.29074
	2.141
	1.96191
	2.47648
	2.11493
	2.53111
	3.45546
	1.75181
	2.84756
	2.25171
	2.53578
	2.24088
	2.43096

## Sheet: 2i
	G1/S		S
rear ACE first or only	0.666667	0.727273	0.830189	0.736842
front ACE first or only	0.194444	0.151515	0.0754717	0.157895
simultaneous front and rear ACEs	0.111111	0.0909091	0.0566038	0.105263
no ACEs	0.0277778	0.030303	0.0377358	0
	G1		S
ACE, no NER	0.8333	0.7576	0.7358	0.6579
ACE at NER	0	0	0	0.0526
ACE after NER	0.1389	0.2121	0.2264	0.2895
No ACE	0.0278	0.0303	0.0377	0

## Sheet: 2j
G1/S	Extended G1/S
44.8958	55.6708
59.2625	113.138
229.867	161.625
52.0792	30.5292
21.55	17.9583
217.296	140.075
66.4458	37.7125
70.0375	96.975
21.55	123.912
179.583	105.954
75.425	46.6917
25.1417	17.9583
111.342	229.867
82.6083	70.0375
21.55	136.483
26.9375
28.7333	181.379
125.708	68.2417
249.621	64.65
79.0167	96.975
172.4	21.55
107.75	129.3
84.4042	28.7333
75.425	98.7708
39.5083	116.729
80.8125	7.18333
62.8542	26.9375
208.317	96.975
86.2	107.75
59.2625	64.65
188.562	116.729
235.254	68.2417
231.662	19.7542
450.754	19.7542
105.954	23.3458
68.2417	50.2833
104.158	299.904
262.192	50.2833
226.275	35.9167
188.562	104.158
339.413	19.7542
201.133	77.2208
62.8542	66.4458
321.454	19.7542
100.567	28.7333
	220.887
	147.258
	136.483
	43.1
	61.0583
	8.97917
	21.55
	68.2417
	39.5083
	30.5292
	26.9375
	353.779
	14.3667
	413.042
	77.2208
	152.646
	59.2625
	19.7542
	111.342
	463.325
	52.0792
	104.158

## Sheet: 2k
G1/S	Extended G1/S
1.33309	3.44808
0	2.57005
2.22738	0.710865
0.148492	4.556
0.108125	4.77295
1.39211	0
0	2.38648
0.6997	5.04312
0	2.38648
3.57971	0
0	1.18268
0.828364	0.941146
4.64844	0
0	1.64991
0	3.44808
0	1.96533
0	0.467282
0	1.28503
0	0.235286
2.03369	0
0	0.348028
2.38648	2.05393
0	3.29982
4.62609	0
2.54212	2.90528
3.17036	0
1.19324	3.43933
0	0
0	0
0.415039	0
5.56845	2.38648
0	3.09358
1.59098	0
0	3.18197
3.86382	0
3.53552	1.78986
0.454567	0
1.83575	0
2.1146	0
1.08948	4.45476
0	1.04408
1.93685	1.20498
0	0.42292
0.795492	0.470573
0	0
0	0.412477
2.63768	2.60343
1.99467	5.84687
0	4.28342
0	0
1.83575	3.34107
2.12131	3.34107
0.45768	1.39211
0.47391	1.0376
2.16551	1.88229
0	0
0.164585	1.77178
1.07776	2.66103
0.195384	0.156858
0.340925	0
0	1.78407
1.09543	0.334107
1.09543	0
1.13642	0.780623
0.334107	0.547716
0.45768	2.03173
1.75846	0
0.37123	2.3175
0.51401	4.2292
	3.7123
	3.47471
	0.795492
	0
	2.00464
	0.37123
	1.58157
	3.03733
	3.7123
	3.34107
	0.149155
	3.23329
	0.293076
	3.0145
	2.78422
	0.202489
	0.487747
	4.9594
	0.928074
	0
	0
	0

## Sheet: 2m
Time (min)	G1/S	S
0	31.25	43.6364
1.79583	31.25	23.6364
3.59167	18.75	10.9091
5.3875	15.625	5.45455
7.18333	0	5.45455
8.97917	0	5.45455
10.775	3.125	3.63636
14.3667	0	1.81818
