# Supplementary material for: Cytoplasmic anillin and Ect2 promote RhoA/myosin II-dependent confined migration and invasion
Source: Nat Mater. 2025 Jun 26;24(9):1476–88. doi: 10.1038/s41563-025-02269-9 (PMC12404997; doi:10.1038/s41563-025-02269-9)
Supplement: Supplementary file 17 — Source data for all panels in Fig. 3. [file 41563_2025_2269_MOESM17_ESM.xlsx]

## Sheet: 3b
	8 kPa: 30 µm2
Rear ACE	0.713647	0.110217	0.308551	0.302629	0.514916	0.212801	0.345883	0.592325	0.698497	0.195061	1.49032		0.321685	2.4323	0.0429486	0.359339	0.0953147					0.215324	0.733742	0.296831	0.108267	0.218762	1.55683	0.257689	0.766309	0.688314			0.319934	0.205537	0.231984	0.443723	0.427912	0.364912	0.400013	1.46155	2.258	1.93674
Nuclear	3.03823	2.74619	2.22715	2.11027	3.02893	2.15432	2.02037	2.52191	2.9826	2.21136	0.888759		4.26712	3.36042	4.64346	2.70223	3.33289					2.00445	1.58545	2.02889	2.64436	1.89292	1.73505	2.66741	1.79126	2.19142			2.88158	2.76372	2.16174	2.36888	2.93701	1.88639	3.30743	2.84115	2.02099	1.9277
Front ACE	0.502304	0.0722272	0.307006	0.343324	0.423274	0.40358	0.143702	0.410686	0.235717	0.709957	0.876195		0.0673564	0.294723	0.0316476	0.333757	0.0526082					0.890075	0.543462	0.188022	0.172876	0.272216	1.14622	0.290038	0.690491	0.727817			0.431855	0.251376	0.321879	0.533854	0.364508	0.260774	0.254196	0.542423	0.72255	1.07994

## Sheet: 3c
	21 kPa: 9 µm2
Rear ACE	5.31198	2.97406	10.6963	4.3248	9.483	2.66933	0.58596	3.06013		4.50548	0.977751	6.64958	4.35608	10.0379	6.88989	4.21193	17.2953		5.69975	8.64628	13.9983	3.58566	22.9609	5.58756	2.16369	6.1266	6.88475	5.3485		9.06808	6.84311	1.14992	3.9411	15.5653	5.76741	10.5831	9.49178
Nuclear	0.901555	0.751715	0.976745	0.669938	0.39163	0.709391	2.13043	1.79033		0.711499	1.09594	0.77171	1.24341	0.349939	0.475057	0.831191	0.253234		0.867807	0.574318	0.526935	1.227	0.262731	1.32673	1.17548	0.465868	0.777887	0.721294		0.871063	0.636035	1.72116	1.41122	0.939258	0.550241	1.43089	0.4251
Front ACE	1.89126	1.7809	4.07824	1.48915	3.22278	1.20505	2.50106	1.55177		2.37849	0.792153	2.69035	2.86314	1.96824	3.24332	1.3226	1.18929		1.84999	2.17587	4.57608	2.04123	1.58099	0.679401	1.98118	8.12435	7.98759	1.00804		0.811503	7.24541	0.994996	2.87499	2.08516	2.56604	1.08273	2.57019

## Sheet: 3d
10x3			3x3
21 kPa	8 kPa		21 kPa	8 kPa
20	7.14286		100	28.57
23.0769	0		90	37.5
17.6471	9.52381		62.5	14.2857

## Sheet: 3f
ACE					Nucleus
3D +GM	2D +GM	3D -GM	2D -GM		3D +GM	2D +GM	3D -GM	2D -GM
1.88716	4.34076	2.99606	1.96123		0.908775	0.0501527	0.139594	0.195792
2.33076	3.4018	4.67397	1.92543		0.708526	0.094432	0.464214	0.135671
2.81865	3.66383	5.03641	5.11943		0.734912	0.111104	0.209757	0.208616
2.47879	2.99445	1.64896	3.60571		0.424938	0.221533	0.912047	0.32503
1.79613	5.04596				1.04088	0.306977
1.92466	3.16884	2.42392	5.07144		1.50118	0.0997755	0.522791	0.284506
2.58878		2.71707	5.80548		0.977538		0.248266	0.210587
	3.72461	2.94104	5.05869			0.193225	0.559131	0.260848
3.15321	3.56426	4.64444	5.94947		0.0558335	0.139777	0.256075	0.263644
2.92247	3.99991	2.52852	4.01898		0.297841	0.350847	0.535948	0.210976
2.12895	2.54983				0.409572	0.191197
1.12334	3.87506	3.28539	3.12059		3.10596	0.109898	0.0986415	0.655344
1.15758		1.93412	4.71474		1.41396		0.193714	0.223335
	3.11315	2.5631	4.05293			0.409125	0.0867703	0.552716
2.06583	2.67988	2.00371	5.60082		0.588734	0.508919	0.330873	0.388
2.60569	3.17077	3.01086	2.81469		1.1279	0.591211	0.239703	0.342365
3.56618	3.40579		4.84713		0.113363	0.344204		0.216396
1.62304	2.2459	2.22205			0.414106	0.182852	0.29718
2.83234	2.6328	2.53831	4.30055		0.444694	0.130667	0.675725	0.351157
2.28049		3.45976	2.30524		0.750966		1.13121	0.142519
2.17275	4.14019	2.58572	2.59381		0.650978	0.356154	0.420212	0.179152
3.12528	3.14405	2.84802	2.55746		0.722853	0.400826	0.173889	0.309127
2.7212	4.04107	3.24355	2.50738		0.221274	0.034313	0.126097	0.412929
3.51922	4.32014	2.70295	2.66293		0.566221	0.0734762	0.353949	0.189875
1.30241	5.22523	2.12009	4.07294		1.86063	0.262177	0.121061	0.129524
	4.16615		2.56513			0.288937		0.0701927
2.12917	4.25515	2.36042	3.63619		0.279838	0.242515	0.29197	0.294656
1.62436		2.33017	2.22473		0.828399		0.213649	0.232147
2.49101	4.26807	3.19273	2.30643		0.688925	0.209258	0.176374	0.1553
3.45649	2.99077	2.94321			0.157206	0.274994	0.562474
1.30262	3.85524	2.37996	2.75594		2.45736	0.148565	0.337033	0.710521
2.01383	2.96511	1.82646	4.99979		0.673691	0.083719	0.550874	0.210819
2.51218	4.3956	1.88143	4.76546		0.710377	0.39842	0.185331	0.262177
	3.37496	2.12874	4.75261			0.408648	0.761499	0.171116
2.73603	3.90876	2.90349	1.97059		1.34218	0.193542	0.209986	0.733518
2.30266	2.09376		3.68752		0.21343	0.80712		0.417473
2.4045	5.32455		2.78512		0.406555	0.16489		0.43799
1.87807	4.12966		2.04753		1.17711	0.381055		0.611887
1.22054			3.30879		1.50105			0.2445
1.82488			4.26257		0.267031			0.171221
1.54905			2.73053		0.843313			0.576661
2.21646					1.74453

## Sheet: 3h
Ace			Nucleus
3D	2D		3D	2D
0.433316	0.192348		2.00359	1.94305
0.33758	0.329192		2.11066	2.29765
0.309044	0.131052		2.49179	5.5899
1.11508	0.178218		2.72564	2.90142
0.393713	0.1147		1.8945	4.67672
0.243888	0.268225		1.89548	5.22008
0.49501	0.240383		1.57236	2.34324
0.555128	0.0654915		1.64554	5.25001
0.284771	0.435097		2.58423	3.72143
1.22327	0.307586		1.10209	4.36475
0.521367	0.0845902		2.41736	7.19583
0.616734	0.382678		2.13103	3.99443
0.292954	0.279329		2.06628	4.24089
0.903307	0.408483		2.26585	1.61419
0.591144	0.482482		2.3844	2.4868
1.16679	0.285279		1.63073	1.87709
0.936194	0.432381		1.57184	1.7641
0.471856	0.283432		2.28491	1.51013
0.483875	0.161715		2.27451	4.28946
0.45377	0.308416		2.87297	1.93655
	0.477042			3.48828
