# Supplementary material for: Cytoplasmic anillin and Ect2 promote RhoA/myosin II-dependent confined migration and invasion
Source: Nat Mater. 2025 Jun 26;24(9):1476–88. doi: 10.1038/s41563-025-02269-9 (PMC12404997; doi:10.1038/s41563-025-02269-9)
Supplement: Supplementary file 18 — Source data for all panels in Fig. 4. [file 41563_2025_2269_MOESM18_ESM.xlsx]

## Sheet: 4c
Tumor Core	Invasion zone
16.7	83.3
0	42.9
25	58.8
30	75
36.4	61.9
16.7	36.1
17.4	42.6
31	33.3
10	50
26.2	13.3

## Sheet: 4e
Time (min)	NLS N/C	NLS N/C Ctrl	Anillin M/C	Anillin M/C Ctrl
20	1.94802		2.10087
40	1.99677		1.83269
60	2.18442		2.29192
80	2.07598		2.01997
100	2.19574	3.49511	1.9256
120	2.10155	4.37239	1.61944	0.910136
140	2.05669	4.58113	1.88151	1.0237
160	1.88704	3.86238	1.58735	1.08537
180	1.77884	3.62924	2.37406
200	1.70595	3.54606	2.15061	1.40493
220	1.77624	3.72173	2.39112	1.44803
240	1.58512	3.80294	1.87519	1.20065
260	1.54302	3.10326	1.77504	1.56483
280	1.5184	3.53374	1.97063	1.53061

## Sheet: 4g
Time (min)	NLS N/C	NLS N/C Ctrl	Anillin M/C	Anillin M/C Ctrl
20	2.57038		2.14821	0.769594
40	2.86883	2.93083	1.9724
60	2.79214	2.90613	3.74449
80	2.86458		1.7673
100	2.89514		3.12271
120	3.02729	2.91206	2.65332	0.951593
140	2.7706		2.7944
160	2.9247		2.83759
180	3.15092	2.94464	2.74378
200	3.65528		2.13085
220	3.58216	3.47102	2.61402	1.03458
240	3.59729		3.12081	1.10944
260	3.60942		2.6446
280	3.68789		2.07756

## Sheet: 4h
Constriction width (um)	% ACE
3	100
5	68.4211
7	62.2222
9	63.6364
12	35.7143
16	37.5
20	8.33333
24	33.3333
30	25
35.3	33.3333
40.7	8.33333
