# Supplementary material for: Cytoplasmic anillin and Ect2 promote RhoA/myosin II-dependent confined migration and invasion
Source: Nat Mater. 2025 Jun 26;24(9):1476–88. doi: 10.1038/s41563-025-02269-9 (PMC12404997; doi:10.1038/s41563-025-02269-9)
Supplement: Supplementary file 19 — Source data for all panels in Fig. 5. [file 41563_2025_2269_MOESM19_ESM.xlsx]

## Sheet: 5b
Ect2-WT	Ect2-DHmut
1.55	1.62
1.72	1.76
1.88	1.98
1.85	1.91
1.84	1.6
1.7	1.86
1.74	1.9
1.74	1.91
1.71	1.81
1.734	1.77
1.873	1.813
1.684	1.875
1.823	1.911
1.699	1.89
1.765	1.686
1.8	1.81
1.693	1.77
1.827	1.76
1.81	1.787
1.748	1.91
1.76	1.846
1.692	1.788
1.895	1.892
1.69	1.823
1.707	1.78
1.8	1.879
1.701	1.758
1.75	1.797
1.811	1.859
1.775	1.891
1.827	1.8
1.782	1.8
1.966	1.8
1.85	1.902
1.887	1.89
1.975	1.816
1.85	1.987
1.68	1.884
1.841	2.02
1.714	1.924
1.63	1.956
1.71	1.817
	1.87

## Sheet: 5c
ANLN/Ect2 (WT)	ANLN -NLS	Ect2 -NLS	ANLN/Ect2 (-NLS)
2.92206	2.16988	0.758445	2.63846
0.838012	1.48487	0.881167	1.15779
1.06429	0.986125	2.31988	2.84087
4.66161	1.31905	1.03514	1.86854
0.558266	3.03228	0.942544	2.34196
0.985705	0.89332	1.59413	1.79446
1.85267	0.908849	0.767274	1.22169
1.9971	1.42103	2.80827	2.8479
5.57698	0.953605	1.0784	3.57288
0.93678	3.12808	2.26938	1.85377
1.85752	2.33775	2.18056	3.714
2.41871	2.78671	2.60767	2.21288
0.976394	3.40233	1.77726	2.03263
1.12503	0.70309	2.21316	0.751522
1.316	0.970665	2.37123	1.83543
1.12364	2.01203	0.606289	3.27724
1.32212	2.65131	1.25653	2.71409
0.621935	1.48979	1.02529	2.03667
1.01524	1.28273	2.40439	1.50502
1.01703	1.16967	1.83304	1.34391
2.88111	1.44531	1.26057	2.7041
1.78949	3.98433	1.09484	1.9248
1.16993	1.29635	2.39421	4.15339
0.951	3.20822	1.00335	3.81247
0.786645	1.51083	1.22595	3.59504
0.714599	1.58548	2.16023	1.78167
0.874369	2.15739	1.23806	3.16265
1.05525	3.92822	1.72322	3.89479
1.88978	1.51831	1.20978	1.53823
1.05371	0.744296	2.13238	3.22684
2.50943	0.966307	3.15881	1.2734
0.719819	1.09986	1.79823	0.968669
0.6902	0.934147		3.77329
	0.741022		2.83186
	1.5631		0.936665
	1.52168
	4.55521
	1.25653
	1.61116

## Sheet: 5d
ANLN/Ect2 (WT)	ANLN -NLS	Ect2 -NLS	ANLN/Ect2 (-NLS)
26.9231	36.1702	44.6809	49.0196
26.4151	38.7755	41.5094	50.9434
30	44.6809	43.75	61.2245

## Sheet: 5e
WT	-NLS	Δ3
54.5	63.2	26.7
42.9	66.7	35
55.6	70	44.4
54.5	55	36.4

## Sheet: 5f
ANLN/Ect2 (WT)	Ect2-DHmut	ANLN-Δ3	ANLN-Δ3 Ect2-DHmut
60	46	43.9024	35.7143
52.8302	34.1463	33.3333	23.913
64.8649	43.4783	38.8889	25.9259

## Sheet: 5g
ANLN/Ect2 (WT)	Ect2-DHmut	ANLN-Δ3	ANLN-Δ3 Ect2-DHmut
41.8254	37.5191	37.7003	30.6528
46.2572	35.4795	36.424	30.6538
40.2984	32.6921	34.0504	25.9447

## Sheet: 5h
ANLN/Ect2 (WT)	Ect2-DHmut	ANLN-Δ3	ANLN-Δ3 Ect2-DHmut
47	67.3333	69.3333	86
45	66.3333	68	88.3333
41.6667	66.6667	68.3333	89

## Sheet: 5i
ANLN/Ect2 (WT)	ANLN-Δ3 Ect2 DHmut	eGFP
41.1765	30.303	37.7778
50	32.3529	41.0256
52.9412	30.303	28.8889
55.8824	38.2353
57.7778	24.4444
64.1026
