# Supplementary material for: Cytoplasmic anillin and Ect2 promote RhoA/myosin II-dependent confined migration and invasion
Source: Nat Mater. 2025 Jun 26;24(9):1476–88. doi: 10.1038/s41563-025-02269-9 (PMC12404997; doi:10.1038/s41563-025-02269-9)
Supplement: Supplementary file 20 — Source data for all panels in Fig. 6. [file 41563_2025_2269_MOESM20_ESM.xlsx]

## Sheet: 6d
Tumor	Invasive zone
23.0769	45.8333
50	80
33.3333	57.1429
60	100
36.8421	63.1579
35.2941	57.1429
	50

## Sheet: 6h
WT	ANLN/Ect2 (WT)	ANLN-Δ3 Ect2-DHmut
57	78	2.3
63	34	5.2
66	43	4.5
51	53	3.1
26	42	6
33	32	11
16	18	12
38	32	8
36	31	2
44	12	2
46	33	2
49	40	3
51	53	16
32	32	12
35	14	9
42	71	12
31	32	11
34	21	3
67	22	3
72	31	2
63	30	1
52	44	2
31	23	2
82	20	3
86	28	1
63	27	1
54	11	5
48	83	4
12	62	43
27	39	18
20	43	42
32	41	34
37	42	55
22	37	2
17	48	2
9	52	2
18	57	4
40	44	8
49	22	7
12	16	6
7	14	5
11	10	5
29	28	3
81	34	3
36	38	3
59	59	46
93	44	60
22	83	2
	12	1
	29	2
	31	3
	32	32
	36	23
	59	11
	57	3
	11	1
	43	3
	41	2
	82	3
	44	15
	30	14
	28	12
	24	12
	52	3
	50	3
	34	2
	42	2
	57	14
	56	53
	31	31
	6	30
	33	45
	63	41
	11	8
	57	12
	63	4
	8	4
	66	1
	21	1
	73	2
	58	3
		15
		12
		7
		6
		6
		4

## Sheet: 6i
ANLN/Ect2 (WT)cyt high	ANLN/Ect2 (WT)cyt low	ANLN-Δ3 Ect2-DHmut	WT
0.00225348	0.0013719	0.0013719	0.00299278
0.0023678	0.00111785	0.00120168	0.00375749
0.00212645	0.00067325	0.00153958	0.00356949
0.00288608	0.00204769	0.00077741	0.00273364
0.0019105	0.00199942	0.00085871	0.00330019
0.00218996	0.00070374	0.00111022	0.00352376
0.00224331	0.00123979	0.00157769	0.00154466
0.00321381	0.00075963	0.00126774	0.00397344
0.00151163	0.00156753	0.00156244	0.00370414
0.00367365	0.00027946	0.00115595	0.00105687
0.00288354	8.6379e-05	0.00135666	0.00617102
0.00169963	0.00044714	0.00127536	0.00514717
0.00242115	0.00090444	0.0006199	0.00329003
0.00163866	0.00032265	0.00153958	0.00252024
0.00768011	0.00114071	0.00099844	0.00417922
0.00210866	0.00048271	0.00072914	0.00345516
0.00272602	0.00107974	0.00114071	0.0031884
0.0016158	0.00178855	0.00170218	0.00434182
0.00266505	0.0009273	0.00129315	0.00435198
0.0033383	5.8433e-05	0.00207818	0.00418684
0.00207818	0.00080028	0.00155228	0.00408522
0.00268029	0.00134904	0.00152942	0.00316046
0.00187493	0.00133125	0.00057163	0.00712627
0.00282002	0.00148877	0.00132871	0.00640983
0.00314521	0.00321635	0.00070628	0.00408014
0.00329765	0.00207818	0.00166661	0.00507096
0.00329003	0.00121947	0.00088666	0.00115595
0.00300548	0.00089682	0.00131855	0.00081552
0.00471782	0.00167423	0.00070628	0.00030487
0.00271078	0.00173774	0.0013719	0.00142271
0.00297754	0.00177077	0.00142017	0.00053606
0.0018978	0.00172758	0.00122709	0.00127028
0.00228142	0.00126774	0.00075709
0.00363808	0.00215694	0.00156498
0.00193845	0.00160055	0.00098574
0.00320619	0.00139985
0.00492361	0.00141763
0.00373208	0.00293943
0.00287337	0.00106449
0.00394041
0.00211121
0.00296991
0.00289116
0.00262694
0.00152434
0.00316046
0.00286067
0.00340181
0.00242878
0.00307916
0.00389468
0.00403441
0.00324684
0.00387944
0.00407506
0.00345008
0.0027438
0.00323413
0.00442312
0.00454506
0.00341705
0.00485501
0.00225094
0.00306646
0.00394295
0.00340689
0.00340689
0.00390992
0.00304105
0.00443074
0.00240845
0.0060008
0.00354916
0.00357711

## Sheet: 6l
ANLN/Ect2 (WT)	ANLN-Δ3 Ect2-DHmut
90.4	0
100	0
91.6	8.3
91.6	0
90	0
76	0
68.7	12.5
87.5	0
100	7.14
93.7	6.6
95	10
50	33
66	33
81.8	0
84	0
100	21.4
76	8.3
78	17.6
70	4.7
85	25
25	0
54	0
75	10
78	0
83	9
80	27
94	21
90	11.7
91	0
93	12.5
94	17.6
88	0
83	0
87	25
90	0
65	0
84	0
44	9
64	4.7
73	12.5
