# Supplementary material for: Cytoplasmic anillin and Ect2 promote RhoA/myosin II-dependent confined migration and invasion
Source: Nat Mater. 2025 Jun 26;24(9):1476–88. doi: 10.1038/s41563-025-02269-9 (PMC12404997; doi:10.1038/s41563-025-02269-9)
Supplement: Supplementary file 21 — Source data for all panels in Extended Data Fig. 1. [file 41563_2025_2269_MOESM21_ESM.xlsx]

## Sheet: 1a
100	30
16.129	81.9444
12.5	77.9817
32	82.6087

## Sheet: 1b
100	30
5.88235	61.5385
3.84615	66.1972
8	59.0909

## Sheet: 1d
SC	shMIIA	shMIIB	shMIIA&B
5.12821	13.1579	8.77193	8.47458
2.43902	2.46914	5	2.12766
1.96078	5.08475	2	1.35135
	1.26582	2.8169

## Sheet: 1e
100	30	9
3.3	66.7	95.8
0	41.2	100
3.3	60	90.9

## Sheet: 1g
Cytoplasmic Bleb Formation
10
30
25
35
0
0
-5
20
10
10
25
15
0
0
5
10
5
20
-25
0
0
10
35
10
20
5
25
15
0
5
