# Supplementary material for: Cytoplasmic anillin and Ect2 promote RhoA/myosin II-dependent confined migration and invasion
Source: Nat Mater. 2025 Jun 26;24(9):1476–88. doi: 10.1038/s41563-025-02269-9 (PMC12404997; doi:10.1038/s41563-025-02269-9)
Supplement: Supplementary file 22 — Source data for all panels in Extended Data Fig. 2. [file 41563_2025_2269_MOESM22_ESM.xlsx]

## Sheet: 2b
HT1080	MDA-MB-231	HOS	A431	BRC196	HFF-1
1.4226	2.16135	3.01652	1.58568	3.52596	2.44283
7.81788	5.57074	1.80925	1.60205	1.12803	10.7856
4.17451	2.55417	2.78647	0.871996	1.65884	7.16039
2.09879	4.98282	2.30183	1.0055	2.34908	2.02732
3.74155	6.34352	1.38574	1.2214	2.11808	9.24392
7.57599	1.72566	3.25452	0.690601	3.37852	2.03044
10.0722	4.72207	4.04311	0.772343	3.24029	2.30083
7.73961	1.73141	2.41971	1.27611	2.3776	7.4162
6.01548	1.53461	2.09722	1.1164	0.993813	1.79268
1.54495	3.78089	5.46245	0.779629	1.0582	7.45323
7.26949	4.04265	4.03962	1.5022	1.1096	8.87596
1.696	5.2618	3.16293	1.23825	1.04384	4.79049
5.21165	1.04094	4.42438	0.832871	1.20148	8.45083
5.25492	1.42443	1.85004	0.675057	2.60055	6.33829
6.04329	2.29092	2.15697	0.908182	1.00753	0.963347
3.23426	2.0254	2.51459	3.15961	2.97362	1.46836
1.93452	2.60142	2.23286	2.19684	3.62605	9.56716
1.03219	3.95406	3.24943	2.62149	2.08939	2.07615
4.80261	1.42905	1.59937	1.73919	1.68474	5.59792
7.14009	1.0518	3.30195	2.54191	2.41853	12.565
1.22234	1.84272	2.11419	1.74896	3.28169	6.25421
4.10365	2.37301	1.68948	1.94819	2.68523	13.7699
9.18735	6.03111	2.98329	1.12282	1.17112	1.98491
9.24075	9.09253	3.81336	0.654348	2.30861	2.37799
1.26039	1.23743	1.4123	1.35023	1.08073	1.3716
0.740187	1.56909	3.64831	1.60219	1.36594	4.84009
1.51749	2.10546	3.76924	1.00903	1.75254	11.147
4.7054	6.89545	1.14455	0.997526	2.69324	1.79514
6.70239	1.76922	3.61257	1.13229	1.73315	2.30311
5.88217	4.47879	2.45199	0.815077	1.7258	3.6265
2.42383	3.42653	3.35132	1.1887	2.50366	7.00714
5.05844	1.68277	2.95276	0.723818	1.44051	2.71238
9.47568	6.64384	1.84725	1.99776	1.9062	11.9452
1.27535	1.38626	2.59296	2.32969	5.38169	10.5141
3.83031	6.72717	2.22327	0.755532	1.59542	1.61643
6.59039	3.30584	2.41092	1.16569	2.16981	4.63185
4.38646	1.8926	1.03731	2.70588	1.62161	11.1853
1.59082	3.53172	1.24176	1.53886	1.77979	1.02471
4.97687	5.40758	3.35995	0.855858	2.47959	1.73966
12.3583	3.9519	1.23414	1.69001	1.50927	1.27011
2.65895	1.7068	5.01949	1.00208	1.90716	6.85905
1.32661	2.23244	1.07735	0.58562	2.20783	6.68788
2.32337	6.90935	1.55553	1.78307	1.49762	2.35755
2.72195	1.56015	1.84635	1.26728	2.63411	3.01323
1.33581	6.54085	3.84208	1.05461	2.26763	9.79899
3.14419	6.31834	2.87487	1.61641	3.29423	0.713895
1.71372	3.18782	5.29249	2.42254	3.09631	2.22147
2.97643	1.61908	2.96171	2.3349	1.81219	9.26393
1.17585	1.71894	2.85581	0.822815	0.740713	2.66733
2.4124	6.89687	3.41389	2.58762	3.68483	1.72926
1.50339	11.5758	3.46705	1.1345	1.16645	2.20039
0.705016	1.43318	2.88481	1.56276	1.29154	7.69762
1.25363	4.23419	4.00878	2.20626	4.31762	12.8686
3.14522	1.33722	3.11388	1.2566	2.97771	11.2668
1.03732	2.19474	4.96634	0.692845	1.87225	2.09388
1.47595	4.26422	1.36013	1.12149	1.55881	9.94718
1.04098	6.30456	3.23268	0.711676	1.37915	6.328
1.08109	3.90235	1.82916	0.623064	2.48298	4.99709
5.45056	5.30424	3.65146	0.9269	1.11624	12.4565
5.84129	4.83915	2.44401	1.90738	2.60596	2.12203
0.973919	6.07668	2.88035	1.97747	0.740898	1.60267
3.09385	10.3838	5.48133	1.064	2.07449	1.09248
0.82062	1.57921	1.81877	2.57974	1.15918	6.48342
0.87467	4.51418	4.44475	0.584297	0.904818	8.04057
4.00324	1.34106	3.28989	1.14465	2.66275	3.35555
1.02804	6.15117	4.53175	1.32402	1.33134	1.30025
1.0303	2.05385	3.12645	1.70821	2.42254	1.45642
1.40098	2.17787	1.85198	1.169	1.27051	1.59723
1.40317	4.22565	3.73865	0.747499	1.23032	6.35128
1.35936	6.12563	3.01467	0.965635	1.52604	0.894539
0.910281	11.9926	1.85709	1.82018	0.963187	3.16215
1.30853	5.73724	5.45176	1.14185	1.0583	2.05973
1.28282	3.24782	1.96937	1.14302	2.06949	5.77175
2.07223	4.26725	2.33475	1.23762	1.18884	1.2252
1.0311	1.39638	2.88193	3.75105	1.33623	2.17819
1.27552	1.47924	4.90652	0.869858	1.02625	1.43358
1.19287	1.25851	2.34053	2.45128	1.2607	14.442
1.33303	3.65559	1.1295	2.22899	0.78663	1.124
1.41346	4.87579	2.21887	1.33183	1.16469	0.84107
2.81118	1.27102	1.2368	0.969883	2.41425	2.96007
5.99868	5.10977	1.59547	1.01127	1.10063	7.1998
4.8541	5.28399	2.61772	1.73845	1.92468	8.01999
4.07549	4.27658	3.14497	1.0057	2.2387	1.314
1.05034	2.95987	1.1699	2.63909	1.66111	1.29229
1.60559	1.28641	1.16093	1.13801	1.70302	4.4325
0.944729	2.44956	1.24377	1.06899	1.36367	1.61432
0.764227	1.34843	2.51223	0.912022	1.52743	9.47297
4.76051	3.37921	1.82466	1.22943	1.64634	12.4059
5.40434	2.84657	2.35492	1.42161	2.07602	2.54361
5.96146	2.67165	4.52392	0.926307	2.19921	1.26048
1.61562	3.22349	1.39698	1.33882	2.72453	7.22818
0.969914	4.78935	1.92201	1.14753	2.05603	1.31083
3.84883	4.25474	2.49256	2.53158	1.40749	10.0805
1.32372	1.56294	1.16053	0.764084	1.41806	9.71425
5.74341	4.88952	3.83989	1.06007	1.25725	2.1765
0.838956	2.69523	3.93792	1.14927	2.30253	4.90862
0.913219	1.46159	3.5517	2.85215	1.33761	1.53632
4.53175	4.76979	1.24293	2.44792	1.11871	1.221
1.29132	5.58554	2.55925	1.19021	2.08924	2.12447
3.26607	3.75197	1.12913	1.85826	2.91658	10.1269
3.3759	2.0855	1.16778	1.61348	2.1108	1.33623
1.10384	1.944	1.42396	1.84572	2.1463	9.32507
1.52312	1.64473	2.25326	1.52145	1.30615	3.55877
1.25108	2.34326	2.39736	1.10483	1.45754	1.03892
1.301	1.47324	3.18599	0.925863	1.26455	7.43816
2.33546	2.56763	1.51611	2.51812	2.63401	1.63685
3.85299	10.6898	4.13003	0.860073	2.54049	1.46487
0.921612	1.25152	3.07821	1.70261	1.2004	6.61951
2.14981	3.18027	3.82557	1.36154	1.33625	2.97499
1.16006	1.30265	1.15821	1.14622	1.26517	8.22223
3.77664	4.15938	1.67893	1.13234	1.90698	1.29138
3.13645	1.72699	1.24658	0.930874	2.42265	6.93061
3.23788	1.80965	2.8992	1.43558	1.22381	1.609
0.912722	3.41843	2.60447	1.06865	1.77409	2.21744
0.875757	1.45538	3.80222	1.56746	3.09325	8.749
3.95194	3.51694	2.35011	1.01095	2.63828	6.54301
1.83433	2.24387	3.16411	4.2918	1.15528	1.1278
1.09279	2.35185	1.61401	1.10848	3.23452	1.50779
1.04091	4.51785	0.938662	2.71267	2.15924	8.67475
3.88348	2.00574	2.73427	1.0828	2.67708	2.638
1.50622	2.36945	2.46757	3.5718	2.28655	11.6517
5.01828	1.02679	1.46477	0.907836	2.08094	1.60058
1.87197	5.63527	2.5938	2.84146	1.38674	7.81277
4.99795	2.38563	1.18451	2.73576	1.85142	1.30436
7.1307	1.55683	2.99451	0.976256	1.78903	7.6758
3.79238	2.2603	1.05637	1.09812	2.45708	5.27066
1.35723	2.09634	1.8897	1.89066	2.20433	4.66343
1.3952	7.54802	1.56297	1.6325	1.55569	1.89182
1.12672	3.36215	1.21199	0.995656	2.293	3.67462
0.778313	2.78	3.01133	0.852487	1.25587	5.03986
1.22951	4.7846	1.12568	2.63945	2.6818	6.07257
3.53439	4.35798	1.9189	5.13289	1.2447	0.842124
4.32999	3.92766	1.93273	1.24565	2.0387	1.02533
1.4342	3.28346	4.11053	3.63254	2.52209	8.67003
4.3526	3.04634	2.4186	2.22477	2.71696	10.4708
1.14428	4.35871	3.38767	1.37845	2.41435	6.91084
3.4598	4.64127	2.46619	1.82235	1.13426	2.80102
3.93622	2.99987	1.33772	2.20114	2.02385	1.50603
3.60434	1.39656	4.37536	4.37022	1.70367	5.59086
5.47601	2.45453	2.68179	1.27273	2.72199	1.16786
1.03784	5.30762	3.8862	1.33724	2.02038	12.3832
5.44115	7.6936	1.34538	2.19123	2.02114	1.57594
1.4959	1.02281	3.44535	0.62988	1.62523	10.997
7.34252	4.2652	4.07859	0.8389	2.45246	3.42618
5.83675	3.25705	1.39241	0.709938	1.09502	10.5186
1.26655	2.56407	4.03859	1.01006	1.35336	2.05253
2.37099	1.93377	4.52057	1.23239	1.59638	9.9107
2.33505	3.77409	3.51112	2.12426	2.49848	9.34613
1.00065	6.16232	3.8542	1.30279	0.950233	5.30983
3.21119	1.5978	1.09756	1.58879	3.03872	1.38666
5.98494	2.73063	4.1649	2.00523	1.50947	1.51161
0.960871	7.35739	2.52018	2.59117	1.86757	1.47251
6.492	1.31317	3.79038	3.50948	0.967143	9.85937
1.13498	3.23956	1.55767	0.79035	0.744464	8.36349
4.7064	3.42347	5.27353	1.14166	2.72511	7.71411
1.26107	1.91499	2.70323	2.61134	0.729639	2.64666
3.9901	3.47643	5.63216	2.24229	3.06482	6.78194
1.18857	1.46878	4.46563	3.00318	1.27001	7.49522
1.08209	2.91824	4.40143	0.810619	3.90648	14.0897
5.45683	1.72125	6.35273	2.69644	1.65707	4.33614
2.14968	9.09862	2.03032	3.0129	1.4948	13.5791
6.46946	1.21379	1.6436	0.997192	2.81589	13.1384
6.23184	1.34096	4.34824	4.04126	2.71864	7.05615
1.02715	3.14611	1.16213	1.55786	1.15907	13.061
1.21007	2.02472	5.70805	1.79905	2.69591	1.26154
1.40595	6.78153	2.78257	2.89852	1.21892	2.54256
3.94841	1.64516	5.00056	0.937164	2.35452	3.0248
3.70716	2.52989	1.48989	1.09329	1.48565	6.96835
0.950123	2.77669	3.00444	1.47872	3.09539	2.80639
1.19387	8.18333	3.88108	1.18128	1.79779	8.59358
0.965052	2.67936	1.73988	1.0449	2.62752	6.75065
6.07078	3.64233	1.72839	2.66938	0.989986	3.39828
0.959648	1.40484	3.63038	2.5305	2.12494	2.0718
1.27104	1.43345	1.5336	1.1149	1.50279	6.10011
1.66267	3.54334	3.51701	0.821442	2.18039	6.44725
3.00292	1.52433	1.54901	2.96134	1.2471	13.1368
5.99386	4.78303	3.67183	0.959845	1.59122	6.63676
1.71592	4.31321	1.56421	2.27487	1.6351	1.85256
1.38519	1.83926	1.59322	3.00606	1.64706	2.27395
1.29822	5.7569	4.63819	3.38711	4.61437	14.1994
1.32807	1.5521	4.38111	1.29166	1.08749	1.3716
4.45164	1.89665	3.07571	0.923607	2.15925	9.72809
1.35354	5.72173	2.50585	0.879531	0.94167	1.12787
1.79896	5.55481	1.61696	1.39747	1.9924	1.51588
4.05227	4.42038	3.13239	0.937582	1.3718	1.42008
5.14238	3.69425	1.6398	2.9645	1.76351	13.5062
0.970204	4.89457	4.93917	0.331587	1.64023	2.16352
1.356	5.91845	3.05148	1.70466	2.4208	4.8331
5.0216	2.91978	4.41243	2.6478	1.72244	8.88851
3.66514	3.56987	5.17065	2.30909	1.72009	2.09196
4.50725	8.14594	4.44684	1.70765	3.75543	5.60619
6.02245	5.11793	1.39884	0.893127	0.911191	13.6867
0.916686	1.17865	1.89846	3.01017	2.70704	2.29247
1.13125	5.39063	1.90644	0.71087	2.8964	11.9383
1.26304	1.07365	1.5116	2.10642	3.70944	1.40942
4.37347	1.21941	1.54438	3.04238	3.93752	2.31972
4.39011	2.47078	1.27374	2.09989	1.68021	1.64947
1.27372	4.09485	2.05301	1.15313	0.875153	0.946014
1.08656	3.40119	3.4604	2.36089	3.32741	6.35811
8.28176	1.43108	2.37878	1.07976	1.10337	9.5322
0.983783	5.94087	5.57371	2.53404	1.86817	0.937327
6.2221	5.18351	1.5481	1.35832	1.21212	4.38706
1.13818	2.38854	1.75348	2.19579	1.66257	13.2555
6.59538	5.28115	2.77334	1.04436	1.72068	0.794328
0.985791	7.33226	5.42525	1.80343	2.45037	1.48733
1.35235	1.43473	2.3675	1.40583	1.24411	1.34367
2.01889	2.02351	0.875774	3.51383	1.05802	6.83535
1.39674	2.6307	5.00495	0.691035	2.47105	7.88636
3.04053	2.49167	3.63984	5.55816	2.26341	5.61931
4.7944	4.63948	2.21104	1.83261	1.18057	1.18349
4.87506	1.10701	5.04775	1.58306	2.61206	5.83543
3.49993	1.42204	5.00348	2.23309	4.68352	1.33709
1.10377	9.82226	4.90274	1.13248	2.10311	1.84279
0.979926	1.74979	3.66755	3.92976	3.81699	2.4716
5.08358	4.07598	2.56881	4.32807	1.47289	1.22316
1.64205	4.09342	2.45526	1.01899	1.33269	6.18929
2.74984	3.41242	2.55707	1.3788	3.84849	3.09874
1.22756	1.517	3.79495	1.08909	1.26206	3.7967
1.13824	4.80914	3.51655	0.965411	2.06592	8.85424
2.95063	7.1671	5.75155	2.62824	1.46215	11.0239
1.68434	5.9797	2.31748	2.88219	1.81854	1.54784
3.02298	2.7282	2.49775	0.767358	3.03011	8.34348
1.2274	2.94284	2.88518	0.826806	1.01446	11.0406
1.64338	1.44314	3.90885	0.87292	2.3207	3.29038
1.34942	3.58048	1.28916	0.930251	3.98267	2.52935
0.974695	1.27471	1.28981	3.6256	2.04906	1.39918
1.47153	1.58731	2.20838	1.2971	1.72994	7.26281
0.857763	1.59011	4.41076	2.32327	1.91345	8.42787
3.77041	5.37556	3.65806	1.14036	1.23666	1.28879
1.17405	2.51358	2.26409	0.728777	0.865122	9.16908
3.70868	1.44818	2.81945	1.1934	1.62391	9.12109
6.53477	3.92572	1.17668	0.657093	1.65238	14.8798
3.66836	5.62406	2.05487	1.13464	0.903575	7.46838
7.57383	2.11009	3.73863	2.61286	1.90275	2.09845
4.01935	2.42493	4.69054	1.60595	2.50267	7.99436
6.49133	2.77666	1.14259	1.73367	1.01302	7.43732
6.50446	4.22982	1.10718	1.50021	1.21246	7.98611
4.51221	4.23277	3.30103	2.139	1.10973	2.30558
7.46722	2.27751	1.22481	1.07725	1.28881	1.5082
3.10417	3.57082	4.14044	2.68551	2.57273	5.85497
4.35203	4.77044	1.21734	0.825404	1.40576	9.9204
5.96865	5.79063	3.07036	2.40326	2.93726	12.8587
1.17834	4.23427	3.57698	0.860823	1.47816	10.4199
1.04594	1.37875	3.28923	1.00743	2.82086	5.12347
4.03576	3.03952	3.76275	2.56294	2.49712	16.8099
4.01996	4.12749	2.57089	0.805301	2.99169	1.24725
1.66788	3.10548	2.02791	1.56849	1.11251	13.1218
1.81158	4.06687	2.70225	2.65771	2.87779	8.25333
4.19859	1.34542	3.06357	1.42368	1.83658	9.49448
9.33716	5.68126	1.63936	1.56073	1.09261	11.0879
3.76538	1.59895	1.07435	1.00158	2.96908	1.68125
0.954455	6.12539	1.91355	0.883056	1.89091	9.6645
0.870676	1.23002	0.948162	0.735433	2.07854	5.55081
2.56181	1.82141	3.55497	0.923708	2.71722	12.2151
5.17725	5.36953	3.60749	1.45489	1.61242	2.27673
2.50796	2.74733	4.01025	0.959653	2.01088	10.5738
5.28652	1.40502	2.72546	1.38916	0.838788	5.07822
5.15281	2.14518	4.11616	3.13869	1.75782	7.3121
1.36814	1.83936	1.16574	0.898483	2.30667	11.2506
1.0901	1.61521	1.17099	1.27476	1.42092	2.09848
1.27537	1.72731	1.79705	1.33614	2.26405	3.31104
6.12965	2.41605	1.55401	1.39398	2.61952	6.19951
1.01587	1.8767	1.42212	1.05823	1.32145	1.76998
1.1145	1.57867	4.17574	3.00169	1.73597	11.8261
8.54033	4.71415	4.57656	1.34644	1.02388	1.77829
4.32954	3.62333	1.62859	1.59799	2.08372	4.13211
0.967242	4.46635	1.99545	0.978099	1.52488	8.01822
2.74213	5.60674	3.39897	2.54636	1.30516	11.1219
1.51195	4.17152	2.67799	1.40771	1.11797	13.6658
6.60224	1.57562	3.80013	1.83012	2.64453	11.6445
4.95622	5.3683	1.9666	1.92996	1.49589	9.8637
1.01432	2.62547	0.946034	0.63916	2.22067	8.0784
1.53618	4.62753	4.43769	1.05944	2.24177	4.01751
1.39712	5.97941	1.33013	2.45021	2.18282	6.51986
1.22739	4.28488	4.27185	3.29012	1.26339	12.6767
4.88882	3.03292	0.88929	2.13804	0.78454	10.8824
1.23463	1.5437	1.22632	1.0363	2.60367	2.57398
4.68539	4.28661	3.63091	1.61994	1.29806	5.03367
1.20663	8.37882	1.13249	1.17738	2.64954	8.19971
1.26526	1.99795	5.99684	0.979482	1.96847	5.42884
4.83421	2.29223	1.00522	2.36426	1.15453	11.4678
6.06477	4.45309	0.874371	0.882192	1.03289	8.99712
1.48518	2.13668	1.10675	1.02349	0.912682	7.67416
1.22694	5.02451	3.68102	0.764761	1.25612	7.55816
1.91889	3.34402	1.01006	0.871099	1.16493	6.29675
2.08936	1.98438	2.60017	1.11434	1.24064	11.3695
3.53913	5.5422	1.06251	3.69996	2.27825	3.16061
6.16888	1.41718	5.17159	1.8975	1.10877	8.82346
5.7946	1.6142	5.15056	0.835119	1.08118	1.86934
1.16124	3.79311	6.83757	1.97321	0.950845	1.85347
1.81591	3.64225	4.55339	0.972879	1.25578	12.8013
1.11217	1.85842	3.19528	1.82855	1.17638	1.87146
0.953264	1.94175	3.12637	2.11705	1.27646	1.46671
2.4194	3.43255	3.04441	2.49943	1.92673	12.9126
5.57001	4.02304	3.91543	3.406	1.10094	9.55564
3.64403	1.41695	4.612	3.55614	1.24711	1.77997
1.31392	3.44212	4.56604	1.66115	1.35891	6.36808
1.05743	2.617	2.44623	1.04515	2.43112	1.44036
4.80811	3.15149	4.89837	2.75682	0.93601	2.51022
5.87631	2.02086	1.25095	1.05062	1.11551	1.99437
6.84187	5.0766	3.25341	1.35002	2.85872	11.2143
1.14017	2.10266	4.40157	3.35285	1.77635	11.432
1.53085	3.65784	5.48637	0.872552	1.24813	7.50943
2.51593	6.14698	3.21066	3.30378	3.41036	9.6957
7.319	2.07247	3.49662	0.902129	0.969133	8.48705
6.03724	3.71136	3.75307	1.24162	1.09213	4.67473
1.10383	1.53854	2.52052	1.59442	2.37473	10.941
0.956406	4.19872	4.06255	0.98163	1.6936	2.17448
0.912249	1.54177	4.45564	1.18106	1.80309	1.7375
0.813923	1.61285	2.80129	1.61865	1.32478	6.79554
1.31364	1.91084	4.93596	2.81549	1.22976	2.81116
1.26294	2.29142	1.12947	0.808329	1.22213	1.82352
1.22795	1.79842	2.46792	2.91454	1.85055	13.067
1.47728	1.45935	2.72349	2.58731	2.61499	6.9069
6.18806	3.97847	3.86183	2.60662	2.36232	7.4065
3.9093	1.98733	7.12559	0.748248	1.25608	4.42018
1.0914	2.73978	3.69253	4.13498	2.92948	14.7907
5.20071	2.57757	5.20338	1.20108	1.41912	6.22536
4.99281	1.26805	1.94752	2.67529	2.63152	2.01329
6.05264	5.24714	3.89282	2.80856	1.40735	14.3822
2.73455	1.37825	1.41175	3.17215	2.95665	2.71725
1.86916	5.81369	3.34079	1.1325	2.96536	3.58762
2.96234	1.45919	1.42959	1.18002	1.763	3.6625
5.88012	5.09933	4.40976	4.44269	0.896145	1.39036
1.55511	1.7656	1.22165	0.898802	2.83315	3.49746
6.36358	4.8508	6.25445	2.27513	1.06763	8.76078
7.151	4.31896	2.89883	1.65994	1.22166	1.26888
1.47807	4.14475	3.95019	3.28857	1.7588	1.13979
1.00032	4.25523	6.29856	1.15781	1.07846	1.13691
0.893879	2.12936	3.95325	1.2747	1.83943	1.87477
1.57038	3.17455	3.32147	2.79031	1.08344	4.65437
1.01849	2.00123	5.37449	0.813143	1.9366	1.03143
5.51639	2.59693	3.57493	0.933383	2.7497	1.95398
1.1738	5.83948	4.0357	0.833791	1.26347	5.64997
2.98823	3.8792	4.76567	1.85982	1.89394	8.77311
1.1316	3.32086	1.95344	1.65029	1.26892	1.2719
1.19169	4.43873	4.75287	1.15179	2.6373	1.97115
4.28207	1.70185	3.44484	1.13129	2.68786	5.73764
3.00534	3.319	3.82407	2.29698	1.34873	5.76701
1.08806	1.781	6.56525	0.624819	1.22217	1.26825
6.33426	3.97325	1.05285	1.5406	1.44737	0.817011
2.832	1.51272	2.15889	1.02027	1.20753	2.20789
4.08324	2.09196	1.54757	1.90473	2.17552	7.79081
1.29566	1.76776	1.96858	1.36475	1.02441	9.41979
1.55276	3.69686	1.09531	2.23962	1.74456	10.6591
7.82949	2.35283	1.20245	1.35791	2.66277	4.30291
1.1363	4.34286	2.66919	3.36784	2.07336	0.987669
5.82607	2.21281	3.60156	0.899993	0.939612	7.59576
2.09605	3.81796	0.817899	1.21799	1.58184	1.67661
1.97387	1.56405	0.575323	4.16383	1.63385	7.85745
3.24031	6.36887	3.0216	0.792883	1.94532	7.34394
1.27472	6.41912	1.37776	1.14026	2.00481	5.65743
1.25439	1.62892	2.63864	2.53002	2.34827	2.02638
4.11934	1.89529	3.60212	3.6955	2.59727	5.88347
1.62523	6.3752	3.81348	0.874754	1.97808	10.9979
5.42069	2.76602	3.27619	1.09412	1.79706	3.66755
9.50037	1.29297	2.50246	3.65258	1.97469	8.9889
5.37519	1.92892	3.17345	1.20908	1.05249	1.47401
1.65398	3.1273	3.00658	1.20798	1.2644	4.85256
5.01887	4.59553	2.96838	1.03355	2.26986	8.60549
6.52201	1.56629	3.2661	0.774413	0.991533	1.27239
1.67384	3.51919	1.3717	2.94152	1.06328	10.3702
4.39796	2.44171	1.66837	1.96644	1.12816	7.52075
5.28452	1.36512	2.14315	3.27268	1.10916	4.14988
0.898251	2.33032	4.79535	1.60284	1.22442	1.42476
7.01473	1.50488	4.26563	1.01976	1.53579	3.41694
0.907491	1.37311	4.22652	3.41384	1.41224	1.82418
6.65825	2.07311	1.08784	1.79828	3.52039	4.97256
1.98097	3.64443	4.1156	1.49299	1.05569	4.90944
1.44304	3.80308	2.78087	1.01472	1.23411	11.5813
1.88753	4.46492	4.58327	1.08091	1.59761	6.29877
1.11436	4.20195	1.85196	1.30628	1.3411	10.6074
0.938419	3.8763	3.39118	3.47973	2.04687	1.01911
1.64813	1.22337	2.76432	1.17575	1.3338	3.7028
2.56335	2.35984	4.87978	0.846083	1.41391	7.90931
6.05839	1.16191	2.25908	3.05123	1.28487	1.51555
5.12915	1.65047	3.13819	4.65614	2.44967	1.73451
5.72568	1.29628	3.89542	1.56388	1.76483	3.97279
3.27452	6.51589	4.42108	1.07617	1.50243	11.6562
7.76403	1.31935	3.16298	3.45389	1.69551	10.2806
5.21176	3.23193	4.33232	1.30478	1.36365	1.44495
1.30399	1.5107	3.11077	0.626375	4.12153	1.59535
1.91606	5.50289	1.35329	1.0488	2.60441	1.35323
0.922805	3.88575	2.42508	0.901999	1.39784	8.29373
1.26321	1.62318	3.27891	1.11881	1.40657	6.01527
0.830436	3.14909	1.4306	1.31312	1.40303	1.33687
3.25964	0.807388	1.69055	2.22986	2.00315	7.53033
1.27201	1.91923	4.34395	1.45534	2.32488	3.12057
4.31881	3.53599	1.02167	3.43268	1.1438	2.17929
5.27652	1.21254	1.15333	1.32886	1.65125	6.24022
7.34671	2.32104	0.834671	0.850424	1.63222	1.29407
1.85173	1.85685	2.10049	0.891411	1.59816	1.90153
1.26337	1.49602	3.42606	1.28708	4.12167	1.23092
5.54689	1.78248	1.75049	1.66676	3.08388	6.97544
3.82879	3.72947	2.80488	1.80289	3.91044	4.51019
5.33259	1.60394	6.48593	2.08889	1.98606	1.16725
1.24359	1.49238	1.72344	0.757745	3.63272	7.23587
5.93836	3.25506	5.03605	2.46927	1.05111	8.37279
1.87229	1.45188	3.05794	0.930602	1.41723	0.966939
8.02386	1.53361	1.82353	0.734629	1.52292	1.39334
7.59892	3.55042	3.63279	1.7634	3.38592	8.90069
1.29576	1.69774	1.69634	0.808403	2.21462	1.33992
6.90212	2.81448	3.49838	1.2037	2.72648	1.68606
1.27509	1.65079	3.48926	0.690401	3.26483	1.77245
2.10962	2.03278	2.41374	2.51287	1.31984	1.26424
3.16323	3.28366	1.30056	2.79958	2.1554	1.74162
7.23869	3.02489	2.35373	2.94976	1.30107	1.99801
5.65536	3.21757	3.46301	2.90643	2.0078	5.93449
9.8482	1.76822	1.91378	1.41274	1.66339	1.81815
0.757972	2.68504	1.57942	3.14005	1.13308	1.29916
1.22842	1.94443	2.85577	1.73016	1.68265	1.11739
1.6223	2.61793	2.81542	2.43513	2.62285	7.14634
5.64245	1.72174	3.0861	1.60382	3.09784	7.10113
1.36751	1.36222	4.95775	1.12356	2.06058	0.991465
5.83748	3.64538	4.64274	0.933482	3.07626	1.80796
6.35256	2.24009	4.1556	1.72103	1.56929	1.70271
5.42742	1.14826	2.34776	1.06683	2.23597	4.72216
2.11018	1.36229	1.05186	1.97	0.929779	3.13924
7.9678	3.92332	2.03912	0.866743	1.26656	6.45161
1.57191	3.06499	1.29454	2.26807	1.94524	5.20688
1.70177	1.46416	0.939372	1.18878	1.6807	11.0679
4.90162	3.3324	2.2278	0.775042	2.58591	1.3504
1.03811	5.43396	0.828538	0.933375	3.36564	1.35423
7.23505	1.71092	3.59015	0.780142	1.66914	3.7976
1.17131	5.47675	3.02366	0.75059	1.05579	1.12679
0.92017	1.11436	3.47029	1.88154	1.0351	1.12087
6.0095	4.70704	0.997552	0.842486	1.41824	1.72864
1.70679	4.29566	0.935646	1.00081	2.27305	7.43756
9.58171	2.93615	1.00605	2.12228	2.1287	2.1616
6.20704	1.0227	2.21378	0.928266	2.67659	0.803146
1.37761	1.56342	3.47881	0.798996	1.15546	1.75908
2.53024	2.80103	4.56478	0.819931	0.953342	9.39296
4.84112	3.19278	1.25466	3.37814	4.4727	9.37011
7.0698	4.5517	2.39073	1.23171	1.57147	8.67194
1.60309	4.67774	1.36802	0.616822	3.12991	9.49767
8.10494	1.28044	2.53756	3.23089	1.21381	7.15315
1.47406	1.654	1.65596	2.19432	1.63383	11.0444
1.33136	3.33533	2.46987	5.05838	2.14019	1.06995
1.05758	2.33845	3.87593	2.54676	1.21557	1.28765
7.25505	2.925	1.19073	1.06171	3.40117	8.34627
1.55785	4.4883	2.61112	1.12787	1.95424	6.32774
7.48231	3.11428	1.59835	1.24446	3.16345	6.2733
3.40598	1.10702	3.05985	1.99179	2.57874	3.92035
1.6595	1.71656	4.25299	1.77284	1.42571	8.34151
8.14576	7.46322	1.39186	0.861981	2.12464	8.27941
2.55835	1.24221	2.42859	0.98669	0.661634	2.5326
2.69292	4.07358	2.71063	0.73583	2.23627	8.18627
1.07848	4.48008	1.16831	3.26714	2.20076	1.42435
1.96914	1.84424	2.3708	1.19876	3.14662	5.2874
7.75132	1.71545	3.91158	1.16408	1.58424	6.87823
1.755	2.8678	2.13752	1.54323	1.00977	4.69147
4.18025	1.19956	5.38723	1.05426	1.98469	2.0002
7.82904	3.83792	2.09635	1.35745	1.07324	1.65144
1.33488	3.53641	2.22263	1.24724	1.08174	6.51967
2.40699	1.20263	2.53073	1.93366	1.83535	12.9796
6.69745	1.38137	2.19211	0.879288	1.24816	6.2726
5.83094	3.49304	2.21372	2.50461	1.21131	2.06703
3.83123	2.01056	1.22873	1.07625	1.31557	1.52547
1.35882	3.82181	6.54823	1.83316	0.988188	2.47322
1.16106	5.15234	2.52077	1.12897	1.08006	1.55255
6.59001	2.71853	1.34458	1.10809	1.05177	1.72805
1.7819	5.45736	1.62941	2.00638	1.76682	1.55946
10.9147	2.0115	2.42006	0.943504	1.70053	1.03101
6.44735	1.28683	3.52323	1.31106	2.11941	1.08954
1.15586	3.70405	4.08877	1.40559	1.1677	5.64694
6.2591	1.64333	4.10792	1.02069	2.94706	10.4275
1.37028	1.40095	2.58355	1.4716	1.978	3.20552
5.40034	1.78226	1.95014	1.83054	1.65138	3.26327
5.33019	2.37142	2.16639	1.01625	2.27312	1.79574
7.65939	1.64979	3.58484	1.91072	3.19528	4.48225
0.965903	2.17268	9.44845	1.82683	2.22276	0.984469
1.4519	2.58525	1.88986	0.808899	2.91661	1.50265
1.39045	2.04027	4.85005	2.04436	1.51574	2.00916
1.58491	1.77827	2.8603	1.07815	2.06928	3.02366
6.50491	3.80381	3.77841	1.0967	2.11606	10.0628
1.36458	1.54983	2.53858	1.07973	1.80298	4.25643
6.13502	3.48255	4.47838	2.82611	1.28408	2.35867
6.04992	2.25831	1.69013	0.730743	2.09101	1.34592
6.28845	3.18002	3.33303	1.43176	1.1127	6.04096
5.01059	1.4321	2.32992	1.29087	2.44984	5.88777
1.34112	3.30883	1.17362	0.838159	1.94589	13.2223
1.40239	6.528	2.31408	0.853051	2.782	12.3076
6.90397	1.64915	4.80772	0.990771	3.56405	8.20321
1.10438	3.56844	5.0296	1.91473	1.42857	11.0561
6.82726	3.99445	2.90161	3.53141	2.96225	4.70533
6.99687	1.4759	3.73519	0.819558	1.41115	10.3677
4.47667	1.80001	3.10458	2.64376	1.31832	1.93684
1.77594	1.20204	2.78084	1.17406	1.15693	1.01266
3.99721	1.72874	3.55919	2.31919	1.58872	2.43685
0.928708	4.09696	2.84787	0.927521	1.0205	8.90457
6.23581	8.18863	2.87645	0.860905	0.910776	1.06725
6.39442	1.07331	2.56646	2.20816	0.883022	7.15834
4.08713	3.51971	2.69058	2.13393	0.922493	7.4924
6.97179	8.22209	6.64136	1.33641	2.27931	6.7251
4.18431	1.53198	2.54796	1.38276	0.8316	14.2354
6.66515	2.2466	4.46557	1.29501	1.20673	10.0338
8.00317	2.43737	2.76942	5.94088	1.37456	2.84948
6.81679	1.46029	2.1839	1.14121	1.0475	1.27151
1.08819	4.25189	3.08085	1.24023	2.3009	1.56941
7.09662	1.36365	2.24748	2.09202	1.2124	12.9404
5.40614	1.73569	4.74769	1.8836	1.01343	1.44004
1.87179	1.74162	5.39344	2.53981	1.76861	1.98637
6.17596	1.49533	3.62568	3.01941	0.956261	12.308
1.25388	2.59876	3.19103	3.25789	1.78701	2.97042
4.53427	1.31249	1.55431	0.887718	1.03072	1.55453
4.15296	4.74408	0.951895	1.33681	2.30257	11.8269
1.49035	2.33415	2.64044	1.90066	2.28582	2.28897
8.02882	0.98459	5.07637	1.16503	0.882787	12.5977
1.80001	4.95248	2.31801	1.06972	3.43069	2.16936
8.98384	1.3495	3.49658	1.08783	1.21715	1.96468
1.44052	7.39753	4.24303	1.1521	2.24897	9.00256
1.79716	1.82909	2.90135	2.43567	1.02562	0.932879
3.41335	2.94615	3.97854	0.853822	1.35538	11.5978
7.5695	1.73581	3.25527	1.15113	2.70193	2.32303
4.43638	1.48385	2.27862	1.04171	1.66223	12.8943
9.96752	3.03314	3.06156	1.01874	3.93274	2.18926
2.21255	3.74414	1.763	1.15315	1.15444	6.53172
2.11159	2.97845	2.2118	0.835883	3.0159	1.43559
9.65275	1.98927	3.45892	1.27388	1.40131	9.33206
1.38784	2.60918	4.75369	2.60733	1.08312	10.7805
2.48659	4.31985	3.54048	1.48564	3.57	1.60085
6.26259	3.23699	2.36958	2.12329	2.50258	1.64523
7.58318	1.53619	1.23692	2.69769	3.98459	11.4815
5.73512	6.14966	1.32892	1.04572	3.48184	7.78471
1.31419	4.19251	4.06978	5.26079	1.45301	1.16904
5.59362	8.18467	1.84309	0.749377	1.03245	1.28659
1.8925	1.32386	4.25919	0.798321	1.75947	1.32595
5.52662	1.70485	3.22094	2.46295	2.37935	7.81489
1.87134	1.92382	4.79635	1.69499	1.89846	7.43847
1.18418	2.9994	2.19643	2.83395	3.45448	12.6023
5.05999	5.49032	5.51542	2.68051	2.31453	6.30808
7.49956	1.23448	3.01069	0.819176	2.47442	10.5307
4.15214	2.19706	2.92267	2.90145	0.90446	11.7987
7.05644	2.98665	1.09279	2.56295	1.50766	2.64636
7.10878	1.56968	2.37421	1.3933	2.79485	1.39388
2.74558	2.18229	1.17103	2.80828	1.97993	1.34626
1.24506	1.3453	4.16852	1.15927	1.03748	5.09034
2.06051	1.58928	1.34817	3.46396	1.04222	1.84639
1.02583	2.55011	1.63691	2.36473	1.43195	2.02475
1.33864	3.79648	1.59408	1.04645	2.65196	0.86395
0.843747	2.55577	4.19381	0.985285	1.25584	1.4424
0.872438	2.56783		2.63953	2.94719	7.74704
4.80799	5.87301		1.73522	1.32632	2.64623
2.76145	4.43159		1.12552	1.71885	10.9272
3.81753	3.41688		2.92477	2.37579	6.67891
3.94107	1.35248		0.943711	1.40013	2.13061
1.10399	2.13926		1.49857	2.00038	1.92918
1.40488	2.01073		0.87798	1.89448	11.977
12.2644	2.30023		1.58108	1.24398	6.75504
0.727254	1.86922		0.905471	0.937308	10.7417
1.08876	4.70693		4.22965	0.922357	12.3523
1.16767	2.67932		1.47384	1.39481	2.16648
1.48033	2.20715		1.60478	1.09026	7.97159
1.57027	1.66509		1.01832	0.842326	2.53213
1.60775	1.33125		0.88939	1.35772	2.19074
3.95879	1.13146		0.619988	2.80883	1.12834
2.89469	1.26984		1.23048	2.90908	2.15145
1.6177	5.00045		0.536642	1.06119	1.55169
3.31643	7.47549		1.12771	2.48107	8.52964
3.99825	1.51268		1.21126	2.27994	1.91297
8.23864	1.68853		1.3139	1.46228	8.70084
9.37926	1.33789		1.07716	1.72535	1.58599
1.10331	2.87878		1.07186	1.59889	9.18304
1.2237	1.37577		0.856348	3.86287	4.94805
5.70068	2.27706		1.27451	3.35344	6.85937
3.50028	0.953899		1.35186	2.41354	1.5232
4.32088	3.84846		2.31188	1.10088	3.67943
1.73597	6.41331		1.37722	1.89276	5.04152
8.11328	1.29712		1.62755	3.44058	13.2253
6.30184	2.93822		2.46576	1.01412	1.50871
2.09257	3.40752		2.01295	0.988796	9.60293
1.14715	1.80688		1.10543	1.74637	9.54957
0.822181	2.43263		3.16233	1.88643	5.65468
0.994191	3.02811		0.828255	1.85603	10.8059
6.13141	1.55536		2.95996	2.58933	8.69711
1.79036	7.27159		0.967349	1.44669	2.6863
1.22405	1.4618		2.54631	1.47384	7.27616
5.61587	2.62781		2.38123	0.787362	6.88912
5.29325	2.34297		2.60858	2.35472	9.0174
1.13248	2.65883		1.21972	2.5483	2.55466
1.09773	2.38246		2.14612	1.1749	3.50909
1.03509	4.80962		4.33558	2.36389	0.869813
1.1779	2.66597		2.74195	2.03119	6.04171
5.80149	1.9044		2.8232	2.19424	2.61936
7.08658	4.72196		0.600117	1.40429	10.9735
4.93346	6.55254		0.853007	3.62774	1.30471
11.6307	4.64427		1.1662	1.53916	2.45206
1.45363	1.85514		2.15665	2.01795	10.2096
4.70876	0.67517		2.23396	1.2588	9.4905
6.94374	1.18587		2.76732	1.69177	14.1573
6.94568	2.35863		0.952447	2.14407	8.53279
7.93919	4.47622		0.680845	3.23011	2.23622
1.16426	1.34945		1.97467	1.20949	8.39923
1.40276	1.3172		0.900264	1.45819	9.1154
3.80644	4.0697		0.695249	1.42712	3.37989
5.70091	1.94456		0.808833	1.7808	7.63462
6.98017	2.64162		5.7989	1.12271	13.4079
6.30747	5.82983		1.61778	2.35505	7.49313
5.57651	1.9043		0.703793	1.75543	1.75552
1.12524	3.23237		4.06018	1.50521	1.53417
1.20709	4.27167		1.84735	1.07735	11.6228
3.55856	1.27414		0.763296	1.24743	1.06364
2.26054	3.07151		1.16891	0.567888	0.994387
5.15712	4.16762		1.21351	0.961125	0.859734
1.33546	5.71896		3.43168	0.957096	1.56776
5.68193	1.47201		1.67977	1.7936	3.09365
5.3121	9.62573		1.12542	2.96828	5.36453
6.19418	2.4991		2.45981	1.0889	1.02551
6.66517	2.17829		1.02572	1.54707	1.27859
1.21979	1.7139		3.01655	1.35268	9.69111
6.58972	9.06477		1.09067	1.16269	7.68306
6.24963	4.08456		2.57447	2.021	2.98567
6.2582	1.58541		6.04868	1.05797	4.90214
3.62834	5.88731		1.07035	1.58537	1.51814
4.40061	1.65589		0.985341	2.61021	1.49364
1.04615	2.11683		1.12913	1.35255	1.1942
6.12518	3.85757		2.1485	1.21287	5.52561
1.47542	2.19937		3.00227	2.31988	2.28597
2.29395	6.59897		2.08556	0.979648	1.34436
1.69386	2.6778		3.96098	1.59456	1.50528
1.00596	4.75231		1.77043	2.08872	3.75336
6.8553	1.30577		2.46641	1.90325	1.45734
7.49707	3.36177		2.70689	2.19215	5.51392
6.03176	3.36707		1.24809	0.944592	2.32336
3.6126	1.68976		2.0743	0.609228	5.38854
3.3715	2.28708		4.34962	2.8304	0.810139
1.194	3.12657		4.75007	2.24485	3.78355
7.0751	2.72691		1.13262	1.90511	2.37028
9.07724	3.89041		1.11899	1.75497	7.11683
4.44921	8.91189		1.19992	2.62396	4.75553
6.67055	3.60865		3.78532	2.72481	7.27676
2.01332	5.33058		3.70747	2.72565	1.08519
6.29018	6.31531		3.39536	2.22492	0.98779
4.77371	10.5		2.31706	0.524417	10.9579
6.66629	4.5549		2.54825	0.908925	0.913843
5.47013	0.800207		0.978488	1.5865	3.50908
3.13838	2.48375		1.84008	0.891382	1.83326
8.547	1.92526		1.3706	1.11121	4.91258
1.73975	6.12725		2.1453	1.66033	6.32907
5.79041	2.46427		1.05025	1.32199	8.67908
1.54068	5.66546		3.53985	1.69676	7.15495
1.98789	1.60484		1.02295	1.67965	1.14078
1.55982	2.35698		1.00322	3.30665	1.87072
7.88022	11.0033		3.38877	1.45183	1.99457
1.47275	2.28744		1.04196	1.46244	2.64186
5.5385	2.84985		1.77288	4.23865	3.65748
5.17756	6.75659		1.08656	1.14001	2.89193
2.03666	2.21217		3.49869	1.74037	14.3056
1.21116	3.50354		1.80955	2.05078	6.40051
4.87006	3.57123		1.20883	2.11665	9.83446
2.25628	2.9003		0.846612	1.4689	1.86214
10.6318	4.73801		0.80728	1.98755	1.62999
6.17009	1.54753		2.77028	1.76117	3.14662
3.53166	1.75886		1.03295	2.49858	1.30568
1.93016	1.19456		1.17232	1.47209	1.69279
4.04199	2.23721		1.65123	1.09318	1.89195
7.48774	3.45572		0.900197	2.38894	5.01497
4.72717	3.30295		1.03823	1.48494	10.5936
1.72689	1.53735		0.987878	1.99161	1.45287
1.62197	5.83531		2.37652	3.42083	9.26667
9.03397	1.87146		1.09766	2.92248	10.6829
2.83377	2.66849		2.8384	2.32874	1.74168
5.75116	6.10441		2.84064	2.33858	1.74341
1.81268	6.27471		1.52484	1.76104	7.69257
1.69503	6.28118		1.02699	2.51437	5.9542
3.60713	1.23822		1.0803	0.90321	4.76394
1.4089	4.165		1.67545	1.48046	1.57295
8.84502	2.20311		2.62131	1.29965	7.56292
6.48512	2.56053		0.781026	1.26385	1.55187
8.91529	3.93963		3.93195	2.86635	4.91246
7.58067	5.84997		2.6366	1.55399	6.45635
8.64215	3.36364		2.55443	1.93739	2.8427
2.28739	1.5349		2.21193	1.87868	1.53138
6.34991	5.40751		2.00212	1.24609	2.17877
3.84947	2.7497		0.99728	0.946958	2.24061
4.79129	2.07613		2.32062	1.12039	5.79184
8.33523	2.72363		1.2466	0.871753	1.73304
1.92259	4.23494		2.81461	1.10049	2.01261
1.32975	1.33739		2.34042	1.19242	4.2468
1.26973	2.28844		2.77553	2.23397	2.17872
7.08328	2.0049		1.35678	1.49885	9.22759
7.2366	1.57434		4.45987	1.46968	1.43762
6.36084	1.28361		2.25998	1.03104	1.01926
6.19818	3.00726		2.62371	2.36764	1.24839
5.83761	3.75819		0.820847	1.32582	1.19661
6.21276	1.71868		2.71864	2.79135	4.0055
6.01856	1.52485		2.50922	1.91069	1.72396
7.49991	1.45524		1.00639	2.07913	1.71702
2.28843	7.24687		2.42151	1.31949	6.39889
4.14905	1.15484		1.34781	1.63163	1.57633
1.02658	1.75775		0.739571	1.99643	3.74602
4.01794	1.98328		4.22745	2.31651	1.87004
3.67023	7.2689		1.14252	0.828751	6.2851
1.22489	1.33108		1.14091	2.50392	1.15352
1.22559	2.25749		2.83695	1.21389	8.6831
4.21666	1.49917		1.79572	1.87861	8.87993
3.11931	3.6283		0.734074	2.21499	4.92143
1.09224	5.53493		1.21152	2.43233	5.44779
5.85016	1.78542		2.14237	0.93989	10.8704
1.44392	3.42994		1.20792	2.64689	4.62557
1.17762	1.56173		4.36507	2.27514	9.34695
8.10055	3.12361		1.2874	1.2012	1.85883
2.61735	4.76169		1.221	1.80876	7.61918
1.22966	3.79765		0.950034	1.36869	7.15378
6.68541	1.45954		3.94539	1.07496	1.31763
5.715	9.27004		2.25347	1.20303	1.75102
1.14385	4.41322		2.69539	2.93224	3.93504
1.9718	3.04686		2.6429	1.64028	4.27202
1.22521	1.35644		3.36321	2.27572	4.2206
5.72279	1.60205		2.09544	1.30379	3.16403
2.82625	4.61723		1.10814	4.33942	1.78283
1.08372	1.37618		4.2051	2.52641	1.58855
1.15408	5.31154		2.7216	2.7634	6.7712
1.22108	1.87783		1.20704	0.815239	1.86808
8.76772	2.10158		1.19855	1.91529	1.58463
0.971797	4.04683		7.76934	3.02763	3.59
3.10629	4.98762		1.09393	2.29443	7.68058
7.42165	2.62469		9.71465	2.60322	4.106
6.30876	6.87083		0.805832	2.12655	7.80128
1.1246	1.22116		5.90668	2.82383	1.24192
1.6609	3.90404		0.877862	0.776555	1.64306
3.6212	1.38556		3.18018	2.50231	1.25947
2.33215	1.90923		0.944455	1.64649	5.9592
2.65807	1.28324		2.35835	2.38641	5.09143
1.43602	3.34859		1.18314	2.47109	7.60668
0.975123	2.75978		0.835233	2.22054	1.72196
2.10351	5.1657		2.48427	3.11029	1.57326
4.89974	4.25292		0.847357	2.18047	9.63781
6.14181	2.1569		1.42702	1.54113	1.97481
6.41127	1.73485		0.96626	1.44075	1.19683
1.6099	1.57776		0.929175	0.72339	1.83611
1.34269	5.80919		4.20808	1.95912	6.89778
6.4449	3.54964		1.07285	4.06117	1.88292
1.52763	12.1438		1.67311	1.17964	1.19529
6.34502	1.13907		2.11431	1.14944	13.9839
1.82828	3.01758		1.15402	1.44592	7.73429
1.2099	5.17536		1.01391	1.88447	4.19422
7.73594	3.9633		1.1921	1.46295	6.52141
1.68635	1.8504		4.22785	1.18145	2.80255
6.99906	2.34111		2.99933	1.66414	10.9133
0.695538	1.53179		2.94494	1.26497	7.84614
1.04699	4.03403		1.10645	1.47264	1.67786
1.84945	0.897778		3.20877	2.26655	11.0679
1.17685	3.58905		1.15658	1.42149	8.76361
1.36843	4.69746		6.68389	2.68277	6.78549
2.51567	3.10976		2.14621	2.09517	4.47656
0.994369	4.43088		0.929088	1.77038	2.1056
4.03018	5.17792		3.22357	1.59542	2.00009
7.22558	2.68005		1.00811	2.81433	1.4724
5.00304	3.71147		0.968019	2.08078	4.22809
1.29247	2.99662		0.867937	3.40374	1.7141
6.72558	1.55407		1.2983	2.29464	2.75939
4.36665	7.48348		2.75411	1.20753	1.12357
5.31439	0.995062		2.63811	2.84482	1.27041
7.41043	4.82173		2.05896	3.27332	1.35135
1.78063	2.57499		3.11699	1.06881	1.38208
1.669	1.36819		0.959416	2.12966	1.01732
0.99445	5.46138		0.821903	0.56436	1.24375
1.66102	2.57585		1.77164	1.4554	1.65786
1.5713	3.08147		2.82919	1.68495	3.23538
1.24713	4.84679		0.963446	1.42027	11.1662
1.34986	1.1889		1.53329	1.31995	4.78847
3.74333	2.31671		4.70756	1.93129	6.95278
6.38666	6.29446		1.91538	0.90574	1.41793
1.32293	5.62496		1.81977	1.29922	8.0484
2.94865	7.49046		1.9375	1.18985	8.87052
1.06386	1.38024		0.943017	2.2895	8.15738
1.96873	1.37207		2.49037	1.50236	1.38244
3.37322	1.32647		1.71863	2.49656	1.24773
2.07455	1.99231		1.43606	0.854742	0.973671
1.62918	3.33876		1.54521	1.07821	1.05563
9.01846	7.30566		1.49402	2.11022	1.88949
1.69753	9.57104		1.31818	1.2313	2.63541
1.3296	4.22508		0.833859	3.06259	9.30633
0.823306	3.18818		1.21585	1.19292	9.18302
4.39125	1.95168		0.964642	1.37537	1.1533
4.21527	5.18482		1.81278	2.15283	1.82421
1.00337	0.568772		3.44805	2.91604	1.82857
2.01023	1.80425		4.24953	1.27667	5.22186
1.37168	1.43037		0.670476	1.21249	9.12336
3.90412	1.1118		1.15773	1.31427	1.89345
3.39565	1.30744		3.9601	1.82168	8.00909
2.32451	1.60776		1.91772	1.01639	1.29711
6.78094	2.09007		1.1361	1.14384	1.34352
3.48129	3.94921		1.86707	2.37441	6.69316
4.8364	3.87291		1.06095	1.02166	2.63209
5.66107	1.71112		0.842975	0.820055	1.28802
7.73382	2.36153		2.44412	0.999372	11.4249
1.05726	7.80047		5.57315	1.02049	1.67259
1.35078	2.03227		3.44223	2.16844	1.2808
9.14398	2.1038		2.33423	1.884	1.85447
4.3582	1.96598		2.51417	2.14933	0.752397
1.25455	2.61591		2.45353	1.37844	1.26989
6.71105	4.72992		0.979113	2.44575	1.99539
5.4131	3.41481		1.61402	2.13572	1.22525
4.56673	3.99684		1.59619	0.892448	3.81495
2.8308	1.76033		1.35947	1.36435	3.05572
4.58931	3.75462		2.10407	2.24424	3.21252
5.53006	1.36081		1.73522	1.96835	1.97433
7.15458	3.16386		1.20892	1.25944	6.00357
6.43915	2.15837		0.822239	1.8703	1.10932
2.55515	4.89077		3.6552	2.04506	10.8135
1.1129	3.73853		1.17056	1.93936	4.65311
1.35373	5.48266		0.793262	3.95575	4.93223
1.51297	1.63468		1.9003	1.3428	2.56128
1.1812	5.88612		1.68906	3.5038	1.14452
2.16763	1.40512		1.13315	0.667393	6.0925
6.77473	7.51257		0.934189	1.08286	2.83283
4.56256	5.93393		1.14605	2.1387	10.6358
1.63731	4.42862		1.72785	1.46104	4.23976
2.85437	2.37928		1.23448	1.87146	1.78033
1.40825	4.81729		1.37802	1.18008	1.53263
8.5659	4.32804		2.54365	2.43721	1.11435
1.18548	4.68849		1.06348	2.69003	1.67228
8.61586	4.57263		0.963036	1.00042	7.76766
1.6103	5.92405		3.43178	1.99663	3.84996
6.10256	3.28989		0.957504	1.31964	1.44007
5.85536	2.02354		1.17903	1.34389	1.39309
2.69256	3.29576		1.72579	1.39325	1.3115
2.12025	6.44876		3.89864	3.14134	3.48665
5.25471	1.67251		1.05272	1.85623	1.4621
1.94121	2.43162		1.87092	1.77163	1.81095
1.24891	11.225		4.07397	1.00998	6.85889
5.22672	3.48518		0.957825	3.0513	8.40924
1.61635	1.91237		2.24433	2.1566	2.43653
1.60399	6.59597		2.87623	2.06294	7.40622
0.977638	1.13363		4.86179	2.32813	3.20336
2.13263	1.71564		0.768678	2.02551	4.90739
6.55813	1.7048		2.55667	2.49326	1.59789
6.59905	3.28789		5.08911	0.809587	6.82324
3.38714	2.64		1.61734	0.840504	6.41919
6.88353	1.6366		4.08215	1.26375	5.46571
4.94733	2.67519		1.8098	1.28174	1.34839
5	6.20717		0.686452	1.74552	1.25979
4.86711	1.30259		0.954086	1.26724	6.63502
4.62342	5.10383		1.00495	1.20755	1.08564
3.76264	1.3547		1.38324	1.14709	0.992795
6.41437	1.55305		1.17745	1.11299	4.66936
1.10335	4.2024		1.33603	2.84993	8.2712
5.75543	3.62942		1.23981	1.95369	10.5066
2.30936	1.51571		1.15864	0.896039	9.49729
7.4306	1.97273		3.6996	2.88799	1.26172
1.47352	1.38289		2.78254	1.93644	4.04818
1.51457	3.79465		1.21814	2.09931	6.61304
1.18196	1.54201		1.05504	2.92998	1.74786
3.84564	1.75876		1.23038	0.924869	8.15989
1.27422	3.7922		0.85658	1.415	3.42126
6.492	6.73272		1.21066	1.88041	7.92238
8.03287	4.32276		3.49101	1.04888	5.3462
5.68013	5.87594		3.35402	1.89612	1.9588
1.4914	2.01251		0.95026	1.31864	1.23625
8.49012	5.11064		1.37472	1.33991	7.95174
4.56375	1.47491		1.76752	1.91768	1.35318
4.38597	3.31815		0.967039	0.909324	8.11463
3.01914	6.56991		2.37782	1.64808	4.38864
1.56166	1.40742		0.719398	2.63022	6.34729
5.5443	0.877589		3.37719	1.42685	6.43538
6.48975	2.12421		3.86717	3.42961	6.35258
6.31247	4.20992		2.12253	1.2862	1.49766
6.81167	2.03993		3.53243	3.03543	10.1979
6.31318	2.13585		1.38122	1.44639	1.64701
8.26936	4.42865		1.26394	2.57318	9.8343
4.38295	3.5947		2.87349	1.54475	1.56917
12.296	6.95613		0.845579	2.41307	1.20176
4.66566	2.01188		1.45036	2.726	5.42878
1.25641	1.87677		3.32048	2.66359	1.5785
1.41132	1.38489		2.61729	3.04022	1.34247
2.52517	4.84793		0.997709	2.72691	4.20509
3.12706	5.31364		0.788915	1.51696	7.9202
1.51577	2.69385		1.09125	3.07324	1.85067
1.63377	1.31836		0.739028	4.77492	5.46281
1.46509	5.18672		1.05232	1.78542	7.16212
1.51802	5.01984		4.94505	1.88321	6.64224
0.816502	3.81657		1.838	3.2167	5.19241
2.93977	4.48997		4.81861	2.86929	7.87751
4.43429	1.69307		4.1032	3.38366	9.21305
0.920342	3.72302		4.87018	2.87896	1.44381
1.08133	4.95041		0.864838	1.18459	5.97275
1.45772	1.48718		9.12614	1.31912	5.80495
3.61618	5.41737		4.44476	2.56038	3.92391
2.67907	2.44701		1.92215	1.57668	1.34612
1.47614	1.71248		0.835316	5.01033	7.91494
0.948604	3.69366		1.69418	2.51007	9.93117
3.52429	2.18261		1.15883	3.16611	1.70166
1.27492	3.30156		1.7539	1.42758	7.41013
5.37807	2.45749		2.29191	1.58479	8.10163
1.78491	1.89184		1.08728	1.87511	1.08332
1.35684	1.82623		2.84081	2.13249	4.74284
4.16655	5.94182		0.949158	2.81762	1.52058
1.4586	1.32454		2.00204	3.12061	8.67642
1.18223	1.35483		1.7306	2.14451	2.18091
1.29593	4.60081		1.15651	1.19789	4.87534
3.17309	5.95101		2.81023	1.20595	3.25088
0.895041	1.487		1.45139	1.83055	1.80101
5.23179	2.23524		1.82272	1.34259	2.47286
1.59345	1.34164		2.42311	1.13464	7.96811
1.41443	1.27711		1.14762	0.918773	12.4599
4.48998	4.95197		0.77756	2.28304	7.90024
5.19675	1.8787		2.7399	1.37955	6.80207
3.79385	4.77425		3.13098	1.91108	1.75751
1.16691	3.99526		3.98679	1.20918	6.60945
1.4355	4.70664		1.50433	1.58199	5.81149
3.82011	1.22397		1.31781	2.11428	6.36118
6.51588	1.65883		1.18277	1.10139	1.6814
1.13972	1.19872		0.843567	1.79029	1.46132
3.93538	4.4414		1.78378	2.28355	5.13423
0.928453	8.61953		2.63046	1.20985	10.3604
2.37235	1.56208		1.99373	1.16114	5.52836
6.64961	3.7303		2.30646	2.73731	5.19291
3.45628	4.88804		1.24921	2.87092	11.4652
9.84199	3.71601		2.65074	0.903613	6.18257
3.51539	3.32972		2.36067	2.57518	4.60179
7.28611	6.64195		1.78791	2.20055	10.1697
1.17986	1.71257		3.08391	1.65055	6.77934
2.64483	1.6689		0.922967	1.96462	3.5444
3.51645	3.23508		0.927666	2.55445	5.49262
5.09075	3.99676		1.03787	1.32059	1.9509
1.80469	2.00487		2.67678	2.66529	12.6419
1.0839	1.67929		1.13764	1.16222	19.7381
6.06159	4.46024		1.44369	1.41482	3.68974
5.21574	6.74666		1.53475	1.9739	9.23224
3.49412	5.94403		1.42887	2.09552	1.43609
2.6418	1.79203		0.83328	1.26743	5.76775
1.49865	1.18276		1.89506	3.59379	1.74363
5.76802	3.29868		2.39587	1.22792	2.92575
2.08996	1.93416		1.66285	1.97961	9.88019
0.970359	2.28018		0.995929	2.58197	14.0338
2.81144	7.13999		3.3043	2.40605	1.5085
1.7211	4.19682		0.771258	1.60166	2.82004
3.77252	1.42663		0.801736	2.00691	4.97162
8.59337	1.4601		1.2343	1.26898	4.52647
7.70731	1.2949		2.23586	1.47227	7.73753
1.42474	4.21054		4.11273	2.1873	1.98492
1.32203	3.74215		1.9231	1.27259	8.58574
1.4921	6.97578		0.969797	2.53895	5.98894
1.88091	3.22575		1.04848	2.25699	1.17636
5.8878	5.74889		3.49533	2.02795	8.99296
6.10365	3.15317		4.14362	1.51862	2.0574
3.9133	2.59602		3.19046	4.00959	0.990289
1.31891	2.01982		1.94847	3.0286	7.62242
1.02088	4.17124		0.772275	3.72636	5.06232
1.80055	4.55628		0.96423	2.13459	4.34033
2.1105	1.39092		1.57121	1.53385	11.8698
1.31172	1.44826		2.0592	1.95449	6.17692
1.12266	2.86319		1.0833	1.66441	7.70273
7.28812	1.99104		4.7353	2.35999	11.007
5.48579	2.37725		1.74452	2.41699	2.59153
3.753	1.28975		3.63111	1.86892	11.7067
1.24407	4.89923		3.60652	1.36488	4.6006
5.06099	3.57599		1.30521	1.77199	5.17874
2.71044	4.87378		2.22627	1.71747	1.61711
6.89317	1.97306		4.53863	1.37518	1.59162
4.36288	3.09863		3.06455	1.4946	15.2982
1.32176	1.57251		1.56919	2.08583	9.75564
2.08267	2.17824		3.5618	2.19327	4.89143
1.33241	1.37322		1.36818	0.935575	10.3347
1.16909	3.00054		1.93918	2.73448	13.1034
1.38847	9.15163		1.628	1.53212	1.44097
5.4915	2.60082		5.44811	1.49541	11.7554
7.0061	2.04847		2.62992	0.937182	1.68118
5.86287	1.45256		5.72509	2.31136	3.73488
4.77159	1.16761		2.35889	1.64405	12.0797
4.74423	1.35686		0.987022	1.68634	5.767
0.817	2.34198		1.15276	1.86927	9.92585
1.3916	1.71207		1.14714	1.16356	1.5034
5.25361	9.26947		5.47958	0.927532	10.0353
1.18777	2.91024		3.38996	1.95919	6.83731
5.10897	5.67422		1.59734	2.69855	0.952772
1.09629	1.35695		1.01096	1.1169	2.54802
1.14007	3.41861		1.26777	1.66918	1.65088
1.33223	2.57493		2.29142	2.5963	1.87056
1.61402	1.46081		1.43396	1.06364	4.43481
5.71314	4.25436		2.50215	1.11919	2.32201
2.25729	6.56366		4.35658	1.571	2.16319
5.14917	8.13108		1.01795	2.85924	11.2051
1.05129	2.73607		2.53905	1.47152	0.921244
2.26024	1.66311		4.69057	1.20841	9.47309
1.35241	2.57221		1.07148	2.2887	10.9736
6.61644	5.26169		3.12968	1.46774	11.53
1.14832	5.59656		1.75132	1.34729	9.16809
5.2287	3.16753		0.913754	1.61989	5.72551
1.26579	1.41003		2.78857	1.28216	1.81493
0.909313	2.80976		2.95976	1.32258	14.4246
7.60572	0.999828		2.38267	2.08523	6.29306
1.03918	1.31816		1.79633	1.09773	10.4076
6.16278	1.19198		5.08358	0.983202	1.62324
3.67396	1.21944		0.906998	4.4887	5.64356
2.03207	4.97206		3.4622	1.94862	1.24606
1.20954	3.30198		2.91816	2.7467	6.04863
4.58787	3.00234		3.62173	2.08574	8.07104
5.34721	4.56836		1.01508	1.94722	1.50671
1.02475	2.6012		7.72021	1.76075	9.85927
1.13647	2.92423		4.00001	1.81492	1.44606
3.32986	1.37802		1.07968	1.00365	5.97404
1.5662	2.28732		1.61221	1.04538	8.38378
1.32323	3.13743		4.2596	1.52583	7.17853
3.73887	3.01637		1.56678	2.78996	1.48058
5.44694	1.35012		5.48322	3.40989	2.5319
1.97927	2.11361		3.59219	1.41864	2.10613
5.52524	6.70563		1.34537	3.39992	3.11914
1.26167	2.63564		1.63265	2.47889	5.8729
3.45056	1.23905		1.73076	2.19671	6.8346
2.70815	6.88474		1.42577	1.06913	3.41436
5.04563	4.3388		3.22286	1.49229	1.67472
5.85963	4.43767		2.18294	1.31631	10.201
2.77342	5.24557		4.65988	1.29747	7.92139
7.20584	1.63985		1.91791	2.07747	16.0418
1.47472	4.88503		1.30626	1.57194	4.14154
13.634	1.13659		5.15397	2.11461	7.51079
1.23573	5.26121		1.39129	1.78101	9.83119
2.42745	1.38176		6.34637	2.68606	11.5369
1.51101	1.77615		8.55877	1.34441	7.44047
5.35481	2.22926		1.46602	2.71426	7.55365
6.10292	6.04078		4.49398	2.24931	1.17797
1.40055	6.73696		1.03583	1.79236	3.15703
0.989804	3.52161		1.68941	1.96218	4.83617
8.42825	2.43136		3.8358	1.2334	1.83317
1.56919	8.74691		1.22643	3.31579	1.77613
6.22303	0.940789		9.92871	1.34468	5.9043
1.15162	1.69003		1.72294	2.04348	13.284
6.01129	2.74153		7.17232	3.22817	2.56646
6.38673	4.61656		6.74799	1.73209	1.62079
1.87919	1.2744		1.28854	3.28332	1.59387
6.52727	2.56895		1.59856	1.42573	1.16754
1.29151	1.42624		0.977425	0.966924	12.2055
2.40296	2.06273		1.44172	1.70156	9.49422
0.949025	2.14805		2.92216	1.1274	8.75775
3.14205	6.84713		1.48171	1.67551	2.02613
4.26457	3.36137		3.38521	1.91971	4.30568
5.85371	2.37544		1.0522	1.6891	1.28574
5.89549	4.16795		1.37456	1.90083	14.0276
7.86178	4.75896		6.66117	1.74276	7.53166
4.92329	1.24348		1.797	1.00157	12.3868
1.82723	5.40212		2.45547	1.64146	1.41686
3.33524	2.1765		1.41656	1.339	5.07138
5.03109	1.37058		0.620936	2.16179	1.77406
5.80161	2.09235		1.57149	1.68466	1.757
1.45388	5.0473		2.23475	1.43189	1.0956
8.57017	2.55494		0.966005	1.40906	9.43146
1.53467	1.86226		1.04463	2.38017	9.13288
6.63417	3.31567		0.935129	1.72266	1.58076
4.4983	5.99199		1.98859	1.4357	1.91744
1.70939	3.51454		1.44179	1.42429	1.059
6.84244	1.29874		1.77801	2.19589	11.9312
1.22152	1.34696		0.830526	1.80835	1.21269
2.37323	1.71721		2.60447	1.35421	10.5316
4.4648	2.11384		0.855224	1.11798	7.98611
9.07052	1.24623		4.16321	1.24239	3.06946
5.00432	5.87052		1.15286	1.47841	1.98456
1.58747	4.98164		1.11929	2.72655	1.43699
1.18229	1.9069		1.33044	1.90609	2.13259
6.2908	0.961748		1.46617	0.978072	4.42734
4.44615	1.67121		2.51917	1.15245	4.15526
2.08607	3.10573		0.750623	2.79096	2.0107
1.55516	2.08732		1.87278	0.973422	1.2443
1.05506	1.34096		1.30848	0.807131	1.53529
4.21939	1.88587		0.729846	0.802006	12.8241
5.91276	6.20918		1.99546	1.13311	1.36864
5.85623	3.61319		0.993375	1.27102	17.8822
2.99513	1.99236		3.35927	0.758168	1.36145
1.67275	1.21958		0.512722	1.44899	6.36014
1.36724	1.29984		1.95068	0.858511	2.3328
3.31716	1.84222		2.02317	1.73796	7.57667
9.07182	6.11692		2.12661	1.75011	3.10371
1.70973	0.996804		0.856858	0.810384	7.32298
0.939809	2.68255		1.14134	2.02401	11.3756
3.37274	6.36583		0.951459	2.3734	1.88636
8.49542	5.51661		1.56227	2.03281	3.4573
4.70942	8.5419		0.839511	1.17527	6.7726
4.62469	3.37739		1.28094	2.57387	11.6617
1.27508	4.25563		1.15316	1.18825	1.51264
4.90258	1.51952		0.996958	1.22422	5.16176
1.24471	1.80604		2.22461	2.65923	5.28041
1.87254	2.1165		1.78994	1.39869	4.91884
3.72064	2.50284		1.01001	1.17134	3.23846
1.35381	1.38876		0.71867	1.55344	2.1987
10.5844	7.3109		0.955306	1.38905	2.0735
0.867995	3.01823		1.15781	1.05193	1.02426
1.06554	1.29915		1.3604	1.22866	1.74523
9.0045	1.51134		0.982676	1.39923	2.08011
1.59958	3.67809		2.7988	2.12437	1.19514
1.22794	1.22743		0.979691	2.19107	1.72942
1.32622	1.70408		3.38769	1.52632	8.99475
1.61414	2.2539		1.66867	2.27627	1.40736
6.41262	4.98237		1.36656	1.53953	5.68792
5.70095	3.90289		1.32069	2.501	1.36619
0.838021	5.40225		0.776872	3.72116	6.40845
4.45711	4.61079		1.27534	0.970935	1.82479
7.58747	3.78505		1.89221	1.16746	1.59612
6.39274	2.18094		0.848716	1.24995	8.38038
1.88849	4.08373		0.618022	1.15585	7.43082
5.14494	5.47825		3.5782	1.17678	17.746
7.0885	1.34479		1.02624	1.02202	1.30496
1.44396	1.67762		1.72459	0.795865	1.57087
1.12415	6.75941		1.26821	0.970871	6.15944
7.76193	8.83986		1.41924	1.72205	6.66871
1.823	2.22949		4.00272	1.42117	2.01917
1.75288	1.65246		1.10024	1.79601	2.85587
3.22133	1.68776		2.3457	1.54189	1.39088
4.02701	3.51763		2.6006	1.45919	1.39932
1.22349	2.00371		1.77749	1.697	2.04343
3.26575	1.63709		2.80312	2.14586	1.22436
4.905	1.60685		1.05958	1.63054	1.21545
5.21214	4.90696		0.640118	1.31181	5.21727
3.833	1.47406		1.4213	1.68089	2.98024
1.19927	5.37867		1.78141	0.634428	3.50489
1.81655	7.28345		2.30994	2.61446	1.52726
1.98193	7.04388		5.75777	3.02701	1.62958
1.02795	5.37718		2.48415	3.58667	1.5604
4.49044	4.92109		3.13919	2.16307	7.69606
1.61999	2.55882		1.16212	1.75853	1.69472
3.28219	1.31571		1.17876	0.864565	2.03414
7.44891	1.49245		2.50957	1.11538	1.45256
5.02436	1.52157		2.9698	1.2716	1.47168
7.60704	1.39059		3.70291	1.35871	1.79986
4.77572	1.63097		3.33154	2.01578	2.0071
1.21834	3.44154		0.888713	1.69067	7.7773
9.9845	3.30936		3.2904	1.46646	2.04784
2.42963	1.5269		1.00808	2.72187	1.03685
8.89337	1.62346		3.37643	1.42158	9.90973
1.60613	1.90073		2.75387	2.28856	1.61563
4.53786	1.33434		1.22843	2.58275	2.74294
5.71621	3.49141		1.12597	2.01881	1.90486
7.13741	3.42304		2.07872	2.13222	4.15058
1.73886	3.19375		1.01065	1.66653	10.243
1.36803	6.41576		2.22882	0.887842	6.63532
5.2455	1.14544		0.996335	1.37118	1.81649
7.35085	2.60624		1.13715	1.51423	3.17045
4.70044	5.86571		5.40142	2.97198	7.55618
9.5484	3.54633		3.14511	2.01078	5.00695
1.40806	6.84072		0.928699	0.768151	1.74762
1.11554	4.00048		1.5885	1.22346	8.64863
1.35039	1.71702		1.07114	2.26857	1.83506
4.84126	2.02091		2.39375	2.0754	1.36042
1.77602	6.55458		1.84274	1.31484	4.7084
2.02307	1.84564		1.50046	2.03091	1.9809
4.9799	2.92598		0.802242	1.03825	4.22371
1.26588	3.59971		1.98938	1.67942	1.79129
6.86818	2.85342		1.28133	1.6717	7.00175
0.820579	2.64024		1.45213	2.3373	1.71655
6.22492	2.36786		2.02513	2.87801	8.65514
8.3527	1.78502		3.77885	1.14606	1.97959
7.27522	1.75986		0.84138	1.27107	5.75937
6.57137	1.63746		0.782564	1.6168	11.4674
7.19584	3.97938		0.750232	1.30272	1.38284
1.55518	4.35661		1.22511	0.984589	11.8174
1.05654	2.0189		1.75038	1.5757	1.43719
1.30255	7.7098		2.72654	1.8555	8.79028
1.0367	2.92735		3.46405	2.20149	2.02853
1.53463	1.60249		1.24994	2.23022	7.15335
1.87399	5.04586		1.27559	2.19494	2.42898
5.09221	2.17016		3.7873	2.5935	3.41603
10.8612	5.70237		3.28903	2.33378	4.50481
1.25676	1.45797		3.6075	1.62284	3.01393
1.2709	2.35303		1.85992	1.72806	9.89416
6.84513	3.99333		0.974196	2.98223	2.46984
0.93955	1.75811		0.758647	3.21112	3.74707
0.917838	3.85505		0.949176	1.3731	11.6346
2.56927	5.15106		4.57653	1.72246	10.5911
0.907852	4.00378		2.61185	1.03765	9.02634
1.18477	1.56023		0.781924	0.902103	5.32718
1.28595	1.61776		2.85472	1.39447	2.77174
4.34546	6.09561		2.56631	0.717199	7.05059
1.28469	4.40412		3.40124	1.05047	10.7903
1.8092	1.06996		2.34923	1.63613	8.58208
1.29527	4.41582		1.91882	2.03206	1.51966
1.03737	3.05158		0.972268	1.65295	3.29656
0.818596	1.76765		0.81047	1.03739	5.15574
5.50665	6.79307		1.16408	1.17447	0.95632
1.05137	4.97981		2.37721	0.849394	1.78012
3.02636	1.30943		3.64757	1.4137	4.29178
1.03919	2.20409		0.956833	1.14222	1.79001
4.73722	1.49344		1.0602	0.771694	1.16991
1.26402	1.48199		2.30127	1.02585	8.19429
2.29893	1.46655		1.10058	0.790622	1.35881
4.76745	6.72072		1.97371	2.61651	7.79347
3.3265	2.85056		1.63596	2.08291	0.985323
3.47627	7.13179		2.20235	0.785441	3.70194
4.51093	2.61452		0.942671	1.23919	6.62731
1.30911	2.84562		2.10768	3.62562	1.51793
5.33295	2.07881		0.665731	1.04339	2.13632
1.17887	2.18429		2.42615	1.38779	5.93156
3.711	5.18037		0.899511	3.57526	3.72057
3.17959	1.12928		1.57443	1.56875	5.48668
7.69944	1.37089		1.21423	0.779377	4.36543
1.04897	2.60737		0.822343	3.98278	12.1478
4.75676	5.63695		1.82439	1.54154	1.20257
5.05177	2.14701		2.15181	1.3201	1.15609
0.884763	1.65654		2.83013	1.53281	7.14285
0.966712	4.26033		2.20765	1.8312	1.4972
1.00337	3.48897		2.16229	1.88713	8.74407
0.768943	1.48367		2.99405	2.48093	4.75679
1.435	3.13663		2.88129	2.32172	2.17762
1.1333	2.34852		0.891548	0.996932	1.2455
1.03105	5.53055		1.347	2.41407	1.40165
1.49855	1.1533		0.869574	2.18756	8.51126
1.12721	3.66409		1.77702	2.39015	1.05559
1.08243	1.58402		1.29754	2.41272	10.2846
3.32691	1.69103		2.1476	0.689748	2.26265
1.72463	1.89742		1.23325	1.05596	14.5113
1.11286	5.22286		0.870206	2.1038	0.870326
1.33838	1.93951		0.705516	2.61995	10.7217
1.1212	3.30854		1.1763	1.30433	1.53636
0.882478	4.33807		3.07199	2.4936	1.74483
1.88585	4.57633		1.3599	1.1276	4.49373
1.13245	1.75635		1.48157	1.71048	0.684329
6.82517	3.81205		2.85573	3.04061	1.49197
6.57215	3.22778		2.35048	2.57984	0.674794
7.98576	3.75398		2.02436	3.08148	7.26686
1.49489	3.65462		1.16642	3.1683	7.36649
1.55463	1.64766		2.1289	1.08033	1.41475
16.6809	3.43526		2.6527	1.10282	13.5967
0.992961	3.63999		1.73109	0.973715	1.43828
2.00098	1.60531		1.52347	0.894938	2.53676
2.01329	5.86038		1.01581	1.12366	6.9353
4.92776	1.62013		1.78178	1.03007	2.81133
6.43082	2.29052		2.89219	0.846309	8.66395
1.14632	2.39682		3.82448	2.52222	1.32864
3.42603	2.18565		0.87627	1.46084	1.45939
6.50523	1.8992		0.848201	2.83467	9.67631
2.11041	7.44808		1.60108	4.25476	11.5078
4.11231	4.69255		2.32733	2.51978	7.68437
0.919771	1.92649		1.09063	1.88587	2.24338
5.58677	3.94541		1.5621	2.5552	2.62543
2.85128	2.95605		1.15709	3.38922	1.35122
1.52083	5.60785		4.81976	2.31271	1.15225
1.4515	0.993216		1.3138	2.2131	2.25174
1.08216	1.86617		0.939958	3.35439	1.41815
8.57685	2.21546		2.47445	1.03537	1.37832
5.29455	4.22705		1.77265	1.48212	5.33642
0.934828	2.80634		2.99468	2.76633	6.42088
0.904432	5.67126		4.04221	3.55319	1.14542
0.949809	1.35844		0.869286	1.29973	1.91603
1.73956	2.44214		3.34993	2.39566	11.578
1.27346	1.94724		7.31797	1.31032	6.59592
1.0721	3.90569		4.12916	1.12727	8.65179
1.48233	1.8438		4.8475	2.13844	7.86189
4.53749	7.24772		3.11847	2.57621	6.37129
2.66381	1.4234		1.59396	1.61079	3.878
3.7286	3.0911		1.91903	1.15603	1.22409
2.46289	3.07357		1.15692	3.46528	7.20774
1.14733	4.90281		3.03603	1.7463	6.79748
0.980716	4.61948		3.86817	1.59297	2.09545
6.55092	2.6508		1.08066	1.16433	6.66967
1.50154	5.09903		2.32118	2.35668	8.69854
0.99486	4.8204		1.35174	2.1731	1.50003
1.10864	7.3988		0.843834	2.17938	2.18136
6.30163	1.93538		3.05921	2.61958	1.22837
1.02712	1.97675		3.95581	0.398417	1.29569
6.30843	2.10175		1.24315	2.83551	2.0525
1.90226	1.30393		4.17066	1.33727	4.98824
1.6067	3.63162		1.01843	4.33754	1.53586
0.983045	6.69952		1.06617	1.30479	2.00725
6.80999	2.94102		2.32604	3.31504	11.3296
1.3153	3.04573		1.21722	3.02521	4.4692
2.23658	1.69196		3.29421	2.8911	6.25456
4.94778	3.407		3.8402	1.15789	7.12987
8.7189	1.62775		1.40946	2.5817	12.9189
8.09009	1.72161		2.30199	1.30356	1.3547
1.60069	2.2905		2.04581	3.10727	8.10308
7.07298	1.86474		0.754565	1.09453	6.50362
2.74148	6.62339		2.84992	2.47296	1.43664
1.23525	2.01751		4.56265	2.55648	1.96652
1.05357	1.37629		1.50234	2.03478	1.17329
1.25209	2.3734		0.959885	0.675501	7.71981
1.49822	1.54631		11.1508	3.90202	11.9581
1.84091	2.41129		1.25019	1.70582	5.70432
1.07564	2.15646		3.08581	2.07409	5.83859
5.13894	3.12479		0.8213	4.56481	4.52106
9.45008	1.83244		0.768349	1.27889	1.05817
5.00277	1.89881		0.772515	3.2276	8.93646
1.39241	2.07684		0.941952	1.28205	3.5375
6.82938	2.00515		6.03449	1.01511	0.994913
3.16492	1.97895		3.82529	4.38047	3.43164
1.35364	3.3058		1.04905	2.52046	2.89789
4.88685	2.90212		3.68998	2.98418	1.94941
1.6776	1.44515		2.29568	1.63967	5.56099
1.01564	1.94268		9.80307	3.03403	1.42824
0.834554	1.68974		3.03645	4.24975	1.11976
3.39582	1.23202		6.98858	1.91973	1.34059
4.68777	1.47428		1.56104	1.42539	8.17058
1.12773	5.48766		1.70904	0.920378	6.40369
1.31551	3.9476		0.928942	1.72416	10.6686
1.27782	1.57408		1.33909	1.62396	1.39875
1.47259	2.94717		1.81565	2.08922	4.90814
1.31564	1.62652		0.938898	1.06191	7.75838
2.10137	1.24287		1.96123	1.81453	2.27536
1.69832	2.62032		1.20082	2.10749	8.6275
1.695	3.0968		4.34357	1.58186	4.20359
1.63741	1.51445		1.03108	1.19882	7.90614
6.30205	4.40318		1.59907	2.88087	6.37042
8.68426	8.92673		1.01742	0.874055	1.79905
0.918835	1.13199		1.55655	1.79143	4.6824
4.71604	10.1542		0.912251	0.813143	2.68398
2.8355	3.56606		4.5303	2.00014	2.29838
1.41023	1.73504		11.5446	1.44245	1.70941
0.896962	5.22106		2.01169	2.06822	6.32538
0.815402	2.90649		3.61418	1.38177	9.72815
3.83758	3.30982		1.66113	3.05615	8.70052
1.73762	3.01539		6.75944	1.10724	5.56612
1.31779	1.52807		2.43582	2.2758	1.03502
1.12383	1.96729		9.8882	1.26764	1.33593
2.88913	1.43982		10.7273	2.09078	4.28494
4.53988	3.11299		0.96402	3.65481	5.78303
1.3944	1.23385		10.5793	2.3328	4.80888
7.49112	11.0806		8.45708	2.71205	1.62654
3.83252	8.3192		1.92175	2.73319	11.2744
1.45376	1.27462		1.20796	1.22279	7.36703
1.18912	3.90953		1.38212	1.14561	1.41475
1.21568	1.70654		1.11555	2.302	1.60918
1.40184	1.13462		2.17653	2.01088	2.13715
2.36623	5.30808		0.651267	1.51206	1.16121
1.2193	6.51155		1.44928	2.07624	4.14365
2.34271	1.59746		2.04793	1.25135	5.63871
6.37886	3.46387		0.951682	1.96152	5.94115
7.61535	1.2674		4.7372	2.01652	6.14453
1.29683	6.11905		2.91628	1.96288	1.06021
1.24255	2.11902		5.04983	0.784113	6.72413
2.33102	1.39689		1.86183	1.25529	6.32721
6.38964	5.03191		3.31978	3.36074	12.6286
6.55328	1.1783		1.05398	1.04872	8.65969
1.50676	1.20106		1.23676	1.7874	1.49751
0.96485	1.90802		3.2373	1.34219	1.08889
1.2538	4.56738		2.08994	1.04413	1.15251
4.4403	1.63779		0.996403	2.73612	5.56016
0.979886	6.9677		1.14521	2.65739	4.44752
4.08031	1.92753		0.897478	1.05014	5.90515
1.17459	4.73682		1.26515	2.77763	1.31863
1.33196	1.25859		4.5179	2.12334	1.54003
0.837964	1.63608		3.5736	3.9542	7.10005
1.94172	1.46112		3.1864	2.91261	5.04591
1.42926	1.63954		1.04691	2.43251	1.27964
1.1723	1.98483		1.80007	1.52781	1.64019
1.22978	1.55455		4.16989	3.2709	1.54778
3.33692	5.69575		3.02942	3.2663	5.3368
1.03024	6.00858		2.14398	1.27516	1.02308
9.27343	2.27279		1.21162	1.15271	6.0739
1.50592	1.65678		4.77107	1.53812	8.82182
11.1258	2.87608		3.48096	3.37679	1.49817
2.71223	5.54024		2.41453	3.52141	0.917475
1.1008	1.27626		9.19928	2.68037	1.45013
1.0369	4.62458		2.61593	1.65518	2.45766
1.31702	6.85128		1.26064	1.5574	2.39004
1.04141	1.3572		2.02852	2.41752	1.66939
1.38648	2.21918		3.72166	0.839107	1.40689
7.39667	3.09508		3.97342	1.07529	8.06893
1.27005	1.41129		4.20244	0.814228	8.18962
0.779538	1.97417		2.15467	0.917689	8.74969
1.28828	7.89263		6.45187	1.1922	1.93563
5.13777	1.58815		0.781145	1.48884	1.37453
6.76392	1.3363		7.23291	4.23805	3.92711
6.48478	4.61266		7.72056	1.01203	6.38396
10.7782	1.53688		0.987183	2.42219	1.6536
1.35069	1.02891		1.02356	1.90346	1.52756
9.9852	1.35132		1.59161	1.84507	6.93965
0.792348	4.18405		1.28508	3.8137	1.68024
0.985061	5.38242		3.45693	4.54719	12.3303
7.45225	4.01107		1.00052	2.35688	6.97011
5.70787	1.5253		2.76823	1.27068	11.419
5.29413	1.1316		0.998474	2.43395	2.14469
1.03584	3.01097		2.72186	3.09748	7.86302
1.39351	3.89033		1.69791	1.68039	7.26553
5.58995	1.80411		6.92612	3.70933	12.9856
5.21307	2.97559		4.17441	3.20802	6.81232
5.13352	2.17556		0.752177	1.56984	7.04561
8.45485	1.63478		1.94882	0.951781	1.79441
1.11466	4.91137		7.65522	2.3134	6.70441
1.37852	3.86051		7.09816	2.82481	8.47544
4.11686	3.14877		11.4562	2.22265	6.3762
1.40064	1.61865		1.26833	1.42738	5.3213
2.33786	1.83812		1.40521	2.37834	2.48133
1.03073	1.83843		0.681377	1.32502	1.10494
1.46893	3.0735		0.771508	1.48249	1.84685
5.26873	3.97288		1.21037	1.64007	6.2111
4.88915	7.06898		1.43942	3.53646	2.15293
6.78059	1.03684		1.49945	1.1485	1.60746
1.54049	2.93609		1.27191	2.40829	1.25981
2.22832	4.86434		1.29812	2.90782	6.31076
1.25194	2.41183		0.998749	4.07116	1.88779
1.58923	1.54507		1.15443	1.60007	1.92341
4.29881	3.85426		1.04814	3.44143	6.10533
2.68794	3.88182		4.74488	2.95631	3.38078
1.58913	6.20934		0.934848	3.20814	1.43613
1.40023	8.07531		0.743098	1.62232	1.22929
3.88381	3.44641		1.26394	1.27504	1.07369
7.47698	2.86506		1.14769	1.63188	0.967918
1.17365	2.52867		2.69109	0.997805	2.26175
1.6799	4.53134		2.83071	2.59707	9.23626
6.04427	1.65118		0.998007	1.95147	11.2523
0.889188	1.24578		1.21518	1.62156	5.08705
5.0466	1.16728		3.64893	1.35309	2.6968
1.50333	2.30364		2.14053	1.35075	10.7364
4.98199	1.63174		2.2717	1.67328	7.82302
4.3719	1.06763		2.16852	1.39249	8.86591
1.11462	2.22445		0.956503	1.56274	0.889958
5.08629	1.50032		2.60625	2.37635	10.0177
1.27412	1.56755		1.06479	1.09002	1.04527
8.66314	5.66055		0.909698	1.77952	1.85125
1.28974	1.35234		1.02361	1.10595	8.98726
2.25875	4.82693		1.14119	1.61975	10.5237
5.49367	1.1137		3.26188	2.30857	5.41948
1.26599	1.25874		2.40884	2.05987	1.4544
4.81422	4.19403		1.60941	1.58523	1.39503
1.07113	1.23758		0.839032	2.71896	1.49535
3.78201	3.11655		1.26902	1.71687	6.34837
3.08062	1.18616		3.34373	2.23046	14.0536
1.02508	0.901522		1.08018	1.57513	1.92593
3.1504	3.63353		3.06129	2.15645	3.91883
7.27142	4.69389		0.816383	3.09436	0.951045
1.44566	5.91555		1.47954	1.60291	1.74643
0.832654	1.53079		3.01306	1.35852	11.6842
1.28118	1.72303		2.37152	2.33807	10.5569
6.24341	1.8007		0.977042	1.15906	3.88369
1.2793	3.65322		1.0158	1.61798	2.45066
5.20283	1.8339		5.41721	2.14619	12.202
2.98308	1.83081		1.29526	0.841188	2.76442
1.86077	3.62099		1.46406	1.1303	5.29605
1.07055	1.16021		1.16851	1.77022	11.0177
1.63416	2.8446		7.48256	2.88844	11.596
1.8528	1.67282		2.28846	2.57652	2.60403
1.2012	2.53351		1.61197	1.69727	1.84922
6.1406	2.54436		0.966875	0.462992	5.62876
6.10313	4.25681		1.81149	2.92892	1.66903
6.05013	1.29714		1.99048	1.31319	7.92495
6.66765	7.09706		1.16646	1.96234	8.27384
1.48608	1.42487		0.82866	1.43314	7.31766
5.67593	1.15895		4.62603	1.24418	2.51092
3.28518	2.70479		1.43155	2.34365	7.62533
5.65402	1.79012		1.07228	1.7092	8.86172
9.61084	1.00886		7.22799	1.71086	9.90118
5.70619	1.40852		2.07997	1.2172	2.09584
1.42703	1.01255		2.04078	1.40403	9.50727
8.49777	1.36902		4.66655	1.41997	13.1899
0.88951	2.73312		0.787101	0.732069	5.37097
2.61681	3.87628		8.67813	1.17023	12.5191
1.80374	2.5859		0.988318	1.84126	6.98963
1.43902	1.57777		3.08302	1.66326	2.28743
7.03835	1.38681		9.11058	1.7715	2.22139
10.5717	2.79595		4.60102	1.19771	11.326
1.30671	2.16247		0.80237	1.00025	1.45877
1.67306	4.74547		2.29993	1.08729	2.10725
1.19057	2.01059		1.51363	2.40751	5.71017
1.58144	4.5662		1.7459	1.39309	1.30695
2.21627	5.0336		2.77169	1.50726	6.33296
1.47244	3.77582		1.45476	1.93943	1.74656
1.9159	2.38225		1.42187	2.35364	2.20873
8.1545	1.16752		6.56427	3.47554	6.55486
2.85135	6.85339		1.55868	1.4216	6.24328
1.15537	1.61026		2.2207	1.28965	13.9521
5.58158	3.37728		1.87953	1.17666	2.11962
7.32251	3.16478		0.962483	1.77418	1.09948
0.932596	2.87142		3.82002	1.50121	16.3814
2.0716	0.872068		1.00996	1.10575	5.9566
1.20791	3.41871		1.64292	0.92851	10.9395
2.29468	3.92879		3.8346	1.3334	3.96925
9.08231	4.64404		8.96704	2.91366	12.3336
3.9692	0.946444		9.94865	0.928504	9.24394
3.13926	2.7533		3.15349	1.30889	2.02625
8.34773	1.32056		1.63392	1.1555	1.28597
1.41347	1.37712		0.89103	1.10698	1.10535
1.234	1.41576		1.78119	2.23292	4.52433
5.38172	1.51536		0.55293	2.36872	7.36491
4.34204	1.45401		2.92886	1.15277	1.31538
3.13917	6.63703		0.983588	2.51839	8.97223
1.26012	3.59068		1.98097	1.576	2.7668
6.66908	2.72053		2.02907	3.51702	11.0933
1.57163	4.98928		1.01248	1.36999	1.25077
10.2812	4.01301		1.01475	1.47338	9.79226
1.22623	7.56583		2.44696	1.47143	8.87792
5.21856	1.94583		1.02929	1.37803	7.86095
1.27588	1.53409		1.11085	1.76056	13.5996
4.29934	6.39244		0.848886	3.86545	5.11868
3.72108	4.39133		1.31403	1.59094	2.82918
5.58583	1.91848		0.909535	4.37035	1.85304
6.82581	4.61908		2.93933	1.12272	8.02902
8.86875	3.24882		3.00473	1.48059	6.69184
0.975016	6.23207		0.927861	1.90599	1.87436
2.24983	1.26872		2.8853	1.10421	1.67018
2.15761	4.7576		2.95371	1.30906	0.806953
4.75851	4.49183		0.989765	2.56493	6.97515
1.48134	1.45406		2.84973	1.27977	2.61828
5.9207	2.48838		5.76956	1.09729	6.5312
4.56953	1.65302		1.53764	3.31558	7.9867
5.18547	1.36709		1.05942	2.09942	8.1902
3.96957	7.88371		2.872	1.65682	8.80163
1.86162	2.00445		3.56926	1.20687	0.797804
1.36861	1.30256		2.27951	1.9447	2.32532
1.4655	1.45067		0.773006	1.58269	1.62749
9.65123	4.35966		0.736824	2.04081	7.98291
7.54609	1.91221		2.65143	1.21063	1.46768
6.84431	1.12384		1.76814	2.30518	1.93329
1.14369	9.12675		1.49049	1.65397	2.44614
8.36674	1.42128		3.40041	2.23585	1.04244
6.17912	5.99765		3.26658	2.66531	1.21935
1.93788	4.73645		3.42849	1.20219	0.928757
3.33362	1.58115		3.4458	2.44099	4.48913
4.81885	1.93006		0.393632	1.91198	18.3249
6.92123	1.95271		3.72758	1.51504	9.34724
6.33979	3.45915		2.02483	2.42503	1.18348
1.4132	3.64084		1.42177	2.95313	1.2421
5.94761	1.31426		3.76112	2.76269	3.00483
5.96073	1.67476		1.41841	1.00456	5.69004
0.880826	3.49248		0.869125	1.85633	9.05807
6.57558	3.40639		5.20409	1.52641	7.16201
3.19639	3.17791		1.1283	1.52358	1.62043
11.6721	1.88108		2.06034	1.22882	2.1899
1.48082	2.22798		2.26098	3.38519	1.22574
6.44409	1.37752		0.796247	3.06553	1.73402
7.98435	2.42314		2.02725	2.21501	1.84312
5.71829	3.96971		1.31114	1.092	12.6269
1.47271	1.82862		1.24952	1.30683	3.8822
1.19647	3.75298		0.962162	1.77174	1.5856
11.0269	1.72248		1.25469	1.65469	6.69795
6.00923	1.09584		1.23364	2.20449	1.57846
5.75854	1.54439		1.70118	2.59867	13.0566
7.35105	5.70262		1.16051	1.28119	1.52883
10.3763	2.71453		1.0887	2.50971	1.31536
6.6994	6.52532		1.02205	1.65386	8.56292
5.36353	2.68941		2.79358	1.24941	1.95664
1.77406	1.4008		1.57961	2.25968	8.09292
5.43436	2.31188		0.913408	2.49942	5.79488
5.66742	3.25314		1.61794	2.17807	4.17204
3.22722	3.43056		7.33629	1.43032	8.13043
2.82913	3.16106		0.838345	2.08656	2.24446
8.49301	3.46944		2.27222	2.69066	3.37401
1.44731	0.981929		0.715553	0.897086	1.52761
0.905109	4.47166		1.13016	1.47076	6.02884
3.01376	1.18398		3.32569	0.934305	15.1268
3.52123	1.9397		1.75839	0.835603	6.50165
1.24106	1.76152		1.07668	1.87853	1.09732
3.41663	3.21121		0.748011	2.06492	9.2125
10.8167	3.76996		1.26314	2.3096	2.45652
6.02509	3.57464		3.34607	2.16896	7.20992
2.51633	1.53954		5.03165	2.18578	5.22702
7.74238	4.64282		1.33213	2.26773	2.09236
6.61783	4.05344		0.814329	0.977703	13.2881
4.00729	4.36984		3.29813	1.86579	1.0409
4.44388	2.42481		0.993334	0.711693	0.919983
7.48121	2.04648		2.44362	1.27567	6.47276
8.38435	3.53822		2.62533	3.13405	1.54221
5.55551	6.12308		1.6756	1.60413	1.76486
4.85592	7.29549		3.07229	1.69804	5.99635
7.87736	1.55558		4.02053	1.29654	7.64902
5.01617	2.67241		1.22978	3.25533	4.64069
1.7029	4.3093		4.08403	2.17494	1.95767
1.5359	1.8306		3.11922	2.42868	9.85093
10.0396	4.63722		1.71108	1.97325	2.8201
0.898548	1.9197		1.31292	1.45392	0.926383
3.32808	1.53487		1.33629	1.20688	4.77768
1.19622	1.05752		0.897399	2.81052	10.3909
1.39831	3.22097		3.82853	2.02035	1.16212
1.04237	1.40853		0.987093	1.12967	7.33744
2.04962	16.9622		3.52689	2.09167	12.2603
3.06931	1.78306		4.11433	1.30272	5.98082
1.62043	2.40519		1.99926	4.45315	11.2855
7.28263	5.75438		1.17379	1.06909	4.99648
0.914359	4.5411		0.953279	1.31563	5.68449
1.17926	2.62868		1.37171	2.88667	10.3742
6.72548	2.8645		2.5412	1.39433	8.65346
1.15902	2.6155		3.86376	1.51146	7.60034
1.48993	4.40501		1.4827	1.35125	9.53891
7.23487	7.84035		4.00611	1.91966	1.482
1.43209	4.20998		4.51129	3.53931	3.35564
1.29292	4.73177		3.35393	3.05985	14.5677
1.13522	3.08573		0.633976	0.904486	2.46493
1.14152	1.92815		1.18022	2.06617	12.6772
0.827773	1.78765		2.3508	1.36737	5.49475
2.54671	1.45033		1.13688	2.90834	5.33116
3.50544	3.47337		1.50232	1.47519	7.39463
2.04448	4.11337		4.5345	1.79435	4.21274
5.72178	2.36275		1.19366	2.34343	6.3527
5.54955	1.0466		2.77443	1.12918	1.96023
1.16968	2.22133		7.8411	3.28884	1.76371
6.04234	3.84221		1.14535	1.57783	4.49289
1.27066	1.46497		4.10862	1.36736	5.74606
0.691247	1.39804		2.5293	1.98575	7.32559
7.2935	1.70857		3.41044	3.06419	8.16896
3.69613	3.61654		2.05052	3.52349	8.8339
1.63947	1.36201		1.18048	1.86299	7.23494
5.76553	2.53872		1.23834	3.82457	9.62056
5.51443	7.14036		0.929601	3.95124	11.0819
3.25929	1.43867		6.29192	3.42497	10.594
5.02171	1.39362		1.92929	1.29252	4.87995
2.581	6.94998		9.57349	1.12765	18.3133
8.42537	1.95208		6.97293	1.22391	9.26672
4.521	1.40808		0.848733	1.28566	1.28806
8.26513	1.19272		1.01013	1.1986	1.71379
1.04442	3.29916		2.66546	1.18111	6.20695
1.49308	7.71518		2.71231	2.20237	7.18294
1.17122	3.87932		2.29986	2.99742	5.8442
5.90755	5.29118		2.11862	1.4709	1.53119
8.69565	1.32757		4.29596	2.54784	12.9521
5.74916	2.21119		1.11307	1.95372	7.18329
4.16525	2.4702		4.12512	1.88676	11.2309
5.60821	1.62852		3.04927	1.00962	1.71821
8.70448	3.73839		1.09689	2.65594	4.6463
5.45349	4.17888		0.800623	1.35704	9.65646
2.60946	2.73529		3.3417	2.11309	6.59888
1.93244	2.55947		0.907212	1.18287	1.39363
1.26997	7.64387		0.728312	1.97412	2.80439
3.08258	2.59629		2.96074	1.04585	1.868
5.157	2.59001		2.51211	3.28679	9.37683
1.84154	3.43104		0.860563	1.92143	2.8329
1.49019	4.42356		0.914645	1.4399	4.83905
2.13288	8.59046		3.14474	1.39789	5.13778
2.4216	1.80658		1.3968	0.966837	10.2485
6.18107	1.95424		2.23513	1.15958	3.4777
0.996624	1.58533		2.12181	1.11009	5.8075
1.05707	1.52822		1.98572	1.0372	1.35767
1.62412	2.13712		1.05168	0.771821	0.992033
1.47229	0.862801		2.25954	0.556926	1.07459
1.92328	1.38405		0.684779	1.96922	18.6986
10.892	7.60345		2.83001	1.1996	2.27586
5.12778	1.26928		2.07608	1.20054	6.17819
1.33159	1.15009		1.95358	1.14752	5.96918
2.03275	1.76091		1.68955	1.76081	3.65825
4.35371	3.92065		2.09513	1.90559	2.29403
1.54187	1.87681		1.70212	1.43293	10.0718
0.90565	4.0178		2.43966	0.857134	2.28575
3.57155	3.68593		3.62838	1.06402	4.9647
1.14049	1.96852		1.24525	1.67074	1.35006
2.76369	1.5939		1.07065	2.69585	7.60454
10.1107	2.72386		3.43087	1.94272	7.5255
1.73176	5.70973		1.63189	1.43441	7.43275
3.24343	1.79853		2.1013	2.52733	3.59332
8.75745	4.20426		0.709885	1.38551	7.98812
4.37134	6.68885		2.5868	1.97533	9.50857
7.88777	2.13531		0.903808	1.2899	5.2046
1.10434	11.8425		1.26515	1.27341	9.39007
2.90695	5.68646		1.66595	3.69401	1.52357
3.83729	4.74283		1.05444	1.89418	1.21034
1.04823	4.40581		1.2841	1.71648	4.15411
3.4047	3.65516		1.74236	1.03918	6.97217
1.73211	5.69529		2.29695	1.25598	12.8191
0.741548	2.45815		0.916689	1.64954	1.07166
1.55927	3.08969		1.31809	1.2423	6.83386
8.46663	1.88219		1.89111	1.10347	1.38537
1.08162	3.14205		2.91778	0.782832	1.75334
2.10601	1.63997		2.61916	1.12332	10.6336
3.27836	1.6849		1.51805	1.24328	10.9033
2.13914	1.60556		1.73707	2.02927	7.38277
7.5092	5.27951		3.45201	1.4503	7.44239
1.84889	1.51458		5.34264	2.14448	5.09461
0.839575	1.65823		2.31554	1.35229	1.28801
1.23821	5.6038		4.08441	1.6732	7.34541
1.39443	1.91789		1.01465	2.30774	9.25888
1.51104	6.05531		1.29242	1.69378	10.6292
1.00686	2.66762		2.93223	1.14457	1.41978
0.935098	2.22497		2.87977	1.72878	7.73308
4.93489	6.14902		3.67938	1.23109	11.9557
2.66548	3.9701		1.25167	2.43495	1.35253
4.06241	7.26509		3.69164	3.48762	11.0621
5.2694	7.14956		10.6433	2.47519	12.1456
1.13645	3.81393		0.908633	1.18885	10.433
3.3914	1.58224		2.55113	0.955341	11.9138
1.8318	1.80548		1.34368	1.89552	5.94599
4.9825	4.12231		2.78413	3.40011	1.74335
4.53554	1.21949		3.84441	2.14864	8.97187
2.37048	1.44912		3.02908	1.07976	1.88696
2.52827	1.69903		2.91979	1.02385	3.15132
3.50464	4.02022		2.42029	1.35135	2.66158
3.15731	4.2831		1.17478	1.41923	4.97977
1.92433	4.31105		1.10973	1.68897	11.31
1.63892	3.34867		0.690432	3.72833	6.48893
1.53661	1.53828		2.32839	1.79936	1.47004
1.0617	1.20934		1.95436	1.25659	11.6601
2.47468	4.56677		0.934824	1.33083	2.16269
4.04113	2.92245		0.627036	1.3498	1.59687
6.5254	1.93512		5.44202	1.44773	8.16171
1.20107	4.88201		3.9379	1.97318	1.33318
2.04348	1.6807		3.57335	1.40137	7.8238
6.4997	1.49918		2.90049	2.08638	1.13489
2.26683	1.5954		8.25142	0.897861	7.93249
5.86276	1.40766		1.01038	0.87979	3.06266
5.6354	1.89924		2.11489	1.74214	7.03834
1.62238	7.82437		0.887165	0.726471	11.8849
5.80419	3.0326		10.8269	4.15112	1.21276
1.05997	1.38161		1.18376	2.84225	9.23269
0.948259	8.62707		2.87363	2.51452	1.63575
4.63461	1.37034		0.758841	1.02693	1.90728
3.24606	1.02155		3.08015	1.76983	1.71739
1.97021	8.37632		2.72219	2.26792	3.64319
0.933001	6.57579		0.845322	0.826642	1.24195
1.67876	2.35979		2.94135	2.50026	0.658467
5.27503	4.20238		2.62255	1.84865	12.5813
2.86017	2.54344		1.14537	1.24077	8.88859
0.871296	1.66341		1.36591	1.40183	9.71881
2.70497	3.14624		0.594543	2.03516	10.8866
2.42743	1.55432		3.29232	2.38029	6.18155
4.77448	2.38965		3.97341	4.91355	2.95757
4.66572	2.25357		1.32796	1.61612	1.94962
4.76623	2.94023		1.16722	1.10696	8.96382
5.82096	3.72944		2.80434	2.50385	8.4228
7.23118	3.66869		3.36314	1.29663	8.35235
1.04879	0.667474		1.9273	1.1888	1.53047
3.89675	1.32457		1.57571	3.48224	11.373
4.32255	1.34959		3.2589	0.986605	11.7141
1.85981	5.54143		0.889978	3.05151	12.303
1.30074	1.14459		8.6576	1.3306	12.2343
6.28637	4.00955		3.27131	2.50898	2.17939
1.77436	2.94845		1.51482	5.48531	15.9412
3.14103	3.40645		8.1805	1.11208	7.50706
1.36625	5.37049		1.19894	1.40082	1.899
5.6445	1.57032		1.69565	2.31493	1.95258
7.1037	4.97133		1.11454	2.4008	9.61295
5.04746	2.09717		4.48049	1.22554	3.34732
0.927754	6.02419		4.79559	1.29993	6.72894
1.18082	1.4294		1.75857	1.68491	9.99376
0.860038	5.92274		1.05292	2.85785	1.90722
5.72069	1.35416		1.01372	2.10938	7.99457
5.61977	1.4103		0.823168	1.72467	10.106
4.62949	2.01717		1.10058	2.11095	6.31302
5.09089	4.44188		0.911589	1.10718	10.2148
1.45625	7.07494		0.919916	1.72205	7.83926
1.14978	2.77653		3.84978	1.64814	1.40987
1.19113	7.75926		2.81068	1.74754	6.66641
7.33249	5.87044		0.846491	2.08474	2.87911
4.77959	1.36715		2.64318	1.29494	4.00872
2.68091	1.35096		1.56608	1.00225	3.38211
6.12778	8.59958		2.95067	1.70914	1.34493
2.19325	2.79133		1.45049	1.39153	4.79984
5.5612	6.28358		0.600785	2.2274	7.76831
2.21116	1.75751		1.69015	1.63357	4.79827
1.51331	2.66076		0.851254	1.56803	1.47487
5.43955	9.42869		1.54308	1.48175	1.46225
14.4101	1.47572		0.868426	1.85638	4.90804
4.50437	1.93751		2.52041	2.32063	0.893314
4.83087	4.37926		2.69135	1.93458	6.01475
9.28121	7.09232		1.131	1.15262	6.59476
1.72664	1.31589		2.91357	2.01232	3.98129
9.06188	1.00492		1.77832	1.89207	1.17576
5.77625	1.50971		1.92535	1.93513	5.37176
4.0959	2.48565		1.61082	2.5059	6.25088
5.8844	2.11574		0.989949	1.41788	6.45597
4.98111	1.56467		1.18872	2.77161	1.5891
8.48605	4.34521		1.51197	1.97968	7.23267
0.964617	5.70662		1.0222	1.29589	10.2656
0.993	5.52445		0.858159	0.788936	7.05489
7.88244	2.62789		1.03496	2.24897	1.31409
1.62349	3.62383		1.26922	1.53961	5.79168
1.4644	1.68656		1.00256	2.64353	1.27661
0.978164	2.84469		4.29143	1.66133	7.88621
4.91116	3.47274		1.04206	2.8626	2.75328
7.0961	5.07798		1.23273	2.07199	1.12104
7.69624	1.62499		4.01473	1.06802	4.91205
1.03277	2.22269		2.61397	1.91407	6.19482
5.64091	1.78079		3.4615	1.46086	6.74772
5.2471	2.75557		0.964164	2.39483	5.21601
2.08868	3.28374		2.56105	2.11887	5.505
6.62312	3.08033		1.74766	1.44508	11.7164
2.71223	4.72392		2.8091	2.72842	5.81546
11.3125	6.2317		3.33071	1.17143	1.56765
10.7325	1.2934		0.827225	1.68176	3.87492
1.47291	0.97762		1.2173	2.78913	1.58655
1.3232	2.09015		1.09174	1.572	3.92689
5.8929	1.23738		1.06299	1.32515	7.40846
1.59652	3.97121		0.995578	1.34014	3.46294
1.60243	1.40369		1.30171	1.20605	1.8558
6.8185	4.81952		2.21278	1.83085	1.14008
1.72653	2.51715		0.965635	2.27224	0.85248
7.91254	1.72108		1.12754	1.70111	5.54779
1.46589	3.45252		5.3447	2.13761	5.72276
1.51606	1.64966		4.48295	1.87448	7.11341
1.46834	5.33946		3.40466	1.72708	3.75414
1.68914	2.93903		0.771543	0.85994	2.38903
7.1269	1.28955		0.904713	3.02901	1.20119
4.38127	1.24192		4.01701	0.777405	4.85929
1.13714	4.65408		3.23025	1.10335	5.11165
1.11348	3.23808		2.09624	2.6299	4.76866
2.38084	0.998747		1.00526	2.08597	3.54009
1.25795	5.66062		1.50707	1.35321	5.33292
11.6947	3.46806		5.09711	3.30507	1.67361
1.16239	7.21322		0.944681	1.39269	10.4529
5.20234	2.98487		2.12145	1.72418	6.04435
10.4216	3.14245		1.41935	1.78102	1.52113
5.89586	2.26195		1.5772	1.86499	7.50074
1.50975	1.62234		1.84705	1.2548	5.54207
11.3367	2.82907		3.27242	1.77827	1.8648
4.35612	6.71016		0.88521	1.08365	2.03528
8.39752	5.10042		2.47595	2.22984	2.0123
2.63198	4.38106		1.98746	2.06415	1.72626
1.49978	4.10146		3.23748	1.25879	2.45953
1.03017	5.84753		2.12047	1.39594	8.8072
9.25218	2.03486		5.4555	3.45131	1.5121
1.80191	10.1296		3.62066	2.48106	7.73676
9.83389	1.71242		1.06775	1.62867	10.9288
3.36691	1.62045		1.23644	4.11809	6.67315
4.12293	3.06594		4.86015	2.54283	2.14201
1.55116	3.77489		1.03416	2.25617	1.60319
7.25426	3.08906		2.12039	1.92387	1.98027
2.26284	1.04949		3.53548	1.97484	1.0112
2.15094	2.02385		1.2774	2.75273	8.05156
0.948624	1.21759		2.35311	2.07907	6.33829
7.07494	1.26919		1.04287	2.89768	2.04718
1.95586	1.38786		2.96534	2.19044	3.8199
6.22911	4.07961		2.41065	2.43148	7.00575
0.862715	1.4188		7.65226	1.67959	1.76503
2.03874	6.19433		1.87319	1.01751	2.76758
1.20814	1.82107		1.23841	1.46801	5.85564
6.29744	3.09511		1.68305	2.47805	6.26525
5.88207	2.24109		1.31038	2.32093	1.15488
1.7309	10.0223		3.32656	2.61605	4.68085
6.11842	2.52013		2.35409	2.70988	9.26665
6.93192	3.7311		0.99709	1.94128	1.02029
4.27009	6.4054		2.72206	3.10737	1.7732
2.71651	6.39305		5.55547	2.83658	1.90372
1.90581	4.03909		1.20541	1.54637	3.31257
6.95896	1.82482		1.20569	2.5968	2.64574
10.0265	8.0563		1.51203	2.08875	1.16046
5.7639	1.86295		1.55184	1.37944	9.25654
6.35805	2.39274		4.71275	1.19297	2.47806
1.47319	8.65632		1.04319	3.65093	1.60957
3.28507	5.40324		6.34294	2.34206	5.42288
0.968457	4.80143		3.99386	1.94404	0.983553
1.69487	2.14171		4.49573	2.86831	7.72847
1.01352	1.31286		1.0871	1.37106	4.8609
9.60026	4.19407		1.69482	1.05465	9.37412
7.05887	3.89406		2.60497	1.72182	1.7736
1.18572	4.40219		1.25881	1.03027	8.13805
3.61502	5.34547		3.65572	2.11141	1.30438
1.21076	1.68542		1.9015	2.1253	1.98451
6.34086	5.99536		3.7256	0.890558	5.14466
4.36942	5.72399		4.62909	3.221	4.05157
8.217	6.86543		1.70451	2.24062	1.08032
7.37292	2.10394		8.36008	2.3616	6.39525
1.0187	1.4795		1.39795	1.03225	1.92717
8.89588	1.41769		1.36305	1.74886	3.64689
2.79708	1.90132		3.25492	1.36696	1.63104
1.08415	6.10913		2.93406	1.10575	11.3617
0.960366	1.54887		3.71069	1.79382	7.04013
1.02533	4.31834		1.19369	0.796248	0.831448
1.20263	1.46079		2.52914	2.27647	5.24531
1.10743	2.9605		2.45832	2.68645	7.91072
12.5154	7.34739		1.62603	0.786318	10.0136
6.91198	3.54277		2.60318	1.58095	6.89831
4.15865	6.3162		3.06745	2.65902	6.25011
9.21043	5.36151		3.57634	1.3074	7.22245
1.72284	8.40118		1.82351	2.81768	2.88773
1.75313	9.16601		1.74226	1.09605	9.69339
4.97279	7.75297		2.24671	2.90642	7.85846
7.87282	3.66778		0.65922	1.69631	2.00399
8.15175	6.38608		2.52174	3.52081	1.54159
1.8456	4.46082		1.11157	2.0316	5.18062
1.11933	8.23698		2.59451	3.8549	1.61425
5.86644	6.0833		2.53843	1.11874	6.8594
1.09912	7.724		0.844707	0.898819	0.924051
9.52355	8.27966		1.32916	1.1573	4.73123
2.91602	5.67761		1.12651	1.53437	1.98864
1.67513	2.01448		0.879189	3.0544	7.66432
1.07058	5.78209		2.38514	2.24206	10.158
2.41792	5.49988		1.61506	3.59707	6.60891
4.82166	2.08888		0.781446	2.16221	1.64071
5.80017	5.96829		1.93144	1.84241	8.53782
8.20422	4.16595		2.28374	1.94384	1.58825
2.23679	2.43217		1.13654	0.929203	3.92446
1.98204	2.20399		1.05838	1.49141	1.48619
0.961063	4.71521		0.721931	3.03693	7.59006
1.81102	1.99653		1.00666	2.15423	9.82987
1.32162	7.98952		2.85424	1.85887	1.48359
6.09225	4.6299		0.955781	1.72489	9.2178
1.40223	6.2694		1.08272	2.74523	1.58909
4.37157	4.68941		5.11296	1.3174	1.21386
0.847299	2.16926		0.496998	3.03621	9.80415
1.02286	5.39769		2.22501	2.17485	8.60204
5.94901	6.80729		1.45022	1.6624	7.85868
4.49279	2.12799		1.3583	1.10039	1.22792
4.16795	3.44374		3.61979	2.14785	1.59607
8.58874	2.18661		0.757637	1.40006	4.22367
9.36987	1.26896		0.877319	4.01877	0.861924
6.30438	2.30694		4.92233	1.7055	10.4297
1.58557	4.38752		1.53326	2.3781	8.69072
1.83929	2.49506		1.099	1.71707	7.06937
1.32315	0.781761		1.03733	3.06111	8.61437
5.69107	1.5224		1.25211	1.18046	6.29542
1.42681	4.23264		1.35696	2.18549	4.03544
1.85649	3.76957		1.04052	1.2132	1.35959
3.61744	3.04974		1.97542	2.16681	5.76325
1.83049	1.38863		0.896803	0.989603	1.55624
7.56289	1.12066		2.20462	3.20042	7.95223
6.26906	4.3919		3.95684	2.61553	6.53211
1.12309	2.49044		3.52021	1.47101	7.41109
6.20407	5.3721		4.08441	2.67406	6.50277
3.64848	4.48937		3.10844	2.56251	1.56787
1.67602	1.73697		2.84725	3.88914	6.82191
5.5716	1.28293		1.8532	0.904886	1.84239
3.54424	1.79482		2.05639	1.59377	4.79594
4.24735	1.16933		5.71577	1.4278	1.99703
6.68728	3.11057		7.2214	1.32568	4.18499
2.32932	2.80198		3.24504	2.48433	1.57924
1.63789	10.2963		3.06614	1.94623	9.43507
4.96711	4.50605		1.14082	1.69751	9.19326
8.77071	1.10496		2.27789	2.92264	4.89255
8.76128	3.39543		1.85435	1.24861	1.88651
1.8666	2.65845		4.27117	2.04546	1.82214
3.11105	6.45076		1.0103	2.14501	1.00902
8.31884	1.73237		1.06271	2.87701	4.83298
1.64855	6.09496		1.24105	1.46646	1.33913
1.3984	1.83563		0.972531	1.9017	1.21786
1.14227	0.608404		1.00552	1.83244	1.35432
13.725	4.61583		1.68608	1.65075	1.25757
16.331	2.31853		1.58321	2.06145	5.86752
1.0829	3.41138		2.54576	2.26103	4.51189
5.60834	1.49055		6.15892	2.57887	4.26868
10.8959	7.05133		3.43512	2.97298	1.02901
1.67606	6.18132		3.10387	1.10802	5.05825
6.07465	2.75564		1.90929	1.4181	1.22256
3.12338	1.77798		3.49654	3.6966	3.94543
9.9849	1.47633		1.57932	0.968153	8.48616
2.59059	1.94401		4.50188	2.96769	1.09921
9.11589			2.99597	1.67759	5.2437
5.28817			3.92316	0.759835	6.17185
4.65024			2.16417	1.85949	1.45129
1.42497			1.53106	2.23535	1.95016
3.55353			11.357	2.73729	1.33611
5.29665			2.83894	1.2077	1.50327
5.4737			0.796972	2.9423	3.95979
7.73106			1.27978	1.2043	2.01345
10.6879			1.77154	3.82484	1.55413
1.0551			1.13541	1.48032	6.34895
1.13712			11.0259	1.678	2.14481
3.07813			15.1675	1.21864	2.29212
7.09923			4.67022	2.63718	1.39154
7.36331			3.85505	1.09812	6.78287
12.23			1.07507	3.31898	1.20128
2.79575			3.55942	0.744265	8.63609
7.72917			1.3176	2.86956	2.83879
1.87056			1.70243	0.987618	1.61369
1.35323			2.90301	1.45758	1.68519
5.5677			2.22031	1.26353	1.65546
3.39708			1.28875	2.43934	1.39563
8.64102			1.51838	2.02062	13.7154
7.94386			2.42324	2.32235	1.96679
5.25194			2.10835	2.82092	1.57057
3.31053			2.10508	2.77135	1.60356
7.32188			1.10512	1.00467	1.39705
9.21526			1.74266	1.70545	3.32488
8.5118			2.71008	2.31568	1.74356
1.43911			1.305	2.45283	1.3987
2.86838			0.959513	1.80451	5.55581
0.806417			1.20734	0.977332	1.85528
4.68299			2.34191		1.57162
6.01691			3.05924		4.81129
2.189			5.1211		1.2083
9.84992			1.6582		2.50472
9.8699			0.904475		5.07087
0.996293			1.26094		1.28071
7.52258			2.64303		1.18408
4.43839			3.97718		10.0115
3.88524			0.90788		13.3967
5.87399			1.04022		1.35221
1.47927			1.32537		2.68774
4.46936			3.6931		12.54
2.17799			3.29051		7.33663
2.01106			4.73064		1.60733
7.5666			1.57788		6.0418
9.8363			0.777525		1.89744
4.44448			1.17965		1.33246
0.600059			2.49871		6.89823
6.76471			1.25757		1.25194
1.28227			1.4138		2.42372
3.11053			5.41371		1.47469
4.27976			2.36866		1.17153
1.51394			1.13189		9.06009
2.54268			2.22069		1.37461
9.64093			3.77212		1.279
1.00484			2.807		12.3999
1.31637			1.53892		11.0474
3.44537			1.3024		5.03789
1.44923			1.89354		1.58212
0.946181			3.81087		6.35233
6.09118			6.80944		2.01642
1.21032			1.56428		5.47253
1.44278			3.89062		2.80641
8.00729			4.14042		7.38381
6.03648			0.863389		1.80603
1.73482			5.01534		8.73004
1.102			1.74472		1.30699
7.78858			1.9757		1.84406
2.73731			2.07016		1.56362
0.934424			1.06036		1.3211
4.08462			0.991879		9.54877
1.52459			1.43233		1.76602
4.31333			1.82506		1.8691
1.28662			1.59134		1.04361
1.27595			3.18809		3.64379
0.764575			7.09584		8.14821
0.905773			3.44001		8.10551
0.885427			1.64999		10.9866
2.72594			0.868809		10.8724
2.94324			3.81488		1.19531
1.14501			1.32442		1.31433
3.7876			5.83199		1.00494
1.14945			1.42082		9.66609
1.45898			2.0355		9.63579
4.74662			0.880059		4.8962
5.38059			1.02081		12.4224
1.03802			1.39983		1.16968
1.01204			6.74551		11.5679
8.76867			2.37531		6.55013
[truncated: 18,928 more rows]

## Sheet: 2c
	Endogenous anillin	GFP-anillin
	3.28848	6.07334
	4.27888	7.0244
	5.32281	5.34653
	4.81537	4.95315
	3.92672	5.47606

## Sheet: 2f
GFP-ANLN
Rear	0.228836	0.20709	0.237629	0.20351	0.124307	0.317023	0.225172	0.514264	0.344264	0.141907	0.532206	0.504833	0.257416	0.365516	0.137996	0.246604	0.246604	0.00416246
Nuclear	4.71487	3.60303	4.2984	3.12594	3.50602	3.2789	2.85738	3.2165	4.27038	2.8735	2.67758	2.71522	3.07542	4.34161	2.65118	2.80101	2.80101	0.0472787
Front	0.0419233	0.204113	0.129055	0.0609454	0.215056	0.0226691	0.17695	1.02551	0.0836686	0.0329343	0.452216	0.68792	0.500227	0.425764	0.149229	0.0982027	0.0982027	0.00165758
anti-ANLN
Rear	0.199141	0.247844	0.242934	0.168772	0.172418	0.405978	0.169146	0.59854	0.398504	0.311498	0.448957	0.5	0.288446	0.458477	0.225128	0.25934	0.350505	0.540827
Nuclear	4.54357	3.56598	4.20156	3.07808	3.19438	3.00941	2.97842	3.10691	4.14349	2.79708	2.35402	2.66113	3.16572	4.13946	2.57583	2.72913	3.68447	2.65593
Front	0.039787	0.201128	0.141673	0.103173	0.207213	0.0612215	0.137374	1.05242	0.0939583	0.0384263	0.466491	0.635574	0.427599	0.344997	0.115139	0.118003	0.338583	0.316779
WT
Rear	0.211567	0.0117693	0.383702	0.388137	0.0315936	0.232517	0.0435872	0.604998	0.0756412	0.155454	0.123238	0.359919	0.459919	0.179803	0.410075	0.213262	0.340175	0.123433	0.960813	0.331481	0.352439	0.46695	0.539823	0.257022	0.541275	0.255347	0.414527	0.272128
Nuclear	2.73795	2.05763	3.15198	3.31787	3.17225	1.90898	3.08105	3.91866	2.62276	2.09625	2.17359	2.11296	2.28585	3.31627	3.3344	2.14723	2.13192	2.63467	2.15746	3.2257	3.12283	2.39958	3.11253	4.14471	4.46793	2.50651	2.48422	2.66744
Front	0.311451	0.289446	0.0417602	0.209095	0.185958	0.35259	0.287596	0.314006	0.193673	0.112767	0.248571	0.374782	0.520901	0.434139	0.148869	0.325846	0.238032	0.301501	0.632832	0.401474	0.291027	0.153087	0.527598	0.284088	0.226305	0.154573	0.163496	0.342338

## Sheet: 2g
GFP-ANLN
Rear	3.30704	1.73589	2.09697	3.22266	1.23268	2.96592	3.13119	3.03471	2.6371	3.89255	4.3367	2.65037	3.69307	1.5527	3.30733	2.12805	3.15926	1.39321	3.03746	3.42607	2.75508	3.00875	3.62804	3.02276	2.7144
Nuclear	0.901907	2.66313	1.94537	0.852555	2.50194	1.47101	1.12774	1.96158	2.29709	0.840129	1.03917	1.51716	1.21168	1.72733	2.29986	1.3914	2.44435	2.60137	1.30118	2.24494	1.16204	1.29883	0.570341	1.68123	1.72609
Front	1.36196	0.525374	0.5082	0.630042	0.595655	0.9605	0.492617	0.247544	0.437669	1.17888	2.75592	1.37027	1.82974	1.74606	1.52744	0.781059	1.854	2.22951	2.78546	2.31506	0.714444	2.95347	1.3839	4.88012	1.47344
anti-ANLN
Rear	2.32125	1.61373	1.82183	0.0106985	1.77319	2.79333	2.74093	0.007358	3.34448	3.93269	3.43783	2.26193	1.90789	1.42924	2.25209	1.94007	2.19367	1.71827	2.47289	2.36815	2.67836	2.45124	2.96734	2.22206	2.6034
Nuclear	0.991949	2.05595	1.78105	0.0104591	2.28619	1.69253	1.13054	0.00303494	2.07023	0.755543	1.32971	1.5015	1.08249	1.52654	2.19674	1.09754	2.19403	1.65563	1.59025	2.09195	1.64651	1.40459	1.25828	0.962592	1.53748
Front	1.51734	0.716482	0.682846	0.00400995	0.443192	0.961382	0.530282	0.00142354	0.733342	1.07065	1.60113	1.53389	2.10577	1.88683	2.19639	1.04366	2.01691	2.74737	4.57483	2.35992	0.75866	2.52111	1.61058	4.50299	1.78613
WT
Rear	3.36625	2.2353	2.4004	1.71549	1.95324	2.07545	2.35077	2.57032	1.83361	1.75928	1.63445	1.83514	2.43872	3.13626	2.59608	2.92436	1.51516	3.98919	3.24111	4.65081	2.87963	3.25698	3.19934	2.68514
Nuclear	1.56109	1.6383	1.64253	1.91837	1.63868	1.82229	1.64238	1.91965	2.20065	1.24331	0.840894	1.78367	1.08787	1.92406	2.00359	1.7336	2.69213	2.11079	2.73946	2.24627	1.05368	2.2851	1.58711	1.8143
Front	1.87089	2.36986	1.26166	2.84647	0.585697	0.903061	0.774245	0.658423	2.21823	2.19692	1.18792	1.44136	1.18402	2.82808	1.26377	1.59509	2.90383	1.04593	1.00347	1.30862	2.01397	1.35261	1.21669	3.64689

## Sheet: 2h
30 µm2
Rear	1.25371	1.32318	2.22871	0.69155	1.21707	0.366082	1.9093	2.18609	0.9572	0.892306		4.18365	1.01134	0.647773	2.17165	2.05914	1.06157		1.22001	0.753351	3.15121	0.286338	2.27205	2.86768	1.95682	0.876906	0.831513	0.72419
Nuclear	2.66887	1.66392	1.57587	1.43444	2.62269	2.41407	1.81182	0.972205	2.69675	1.83331		1.50638	3.68019	2.36626	1.39558	1.12678	2.37629		2.98893	2.50364	1.3929	3.22265	1.14485	1.18116	1.67561	2.3312	2.26179	1.38421
Front	1.46541	1.57774	1.91169	1.68018	0.93494	2.32859	2.25176	1.48188	0.570184	1.02607		2.77006	0.217973	0.937033	1.73207	3.48883	0.658927		0.806932	0.777851	3.97	0.325332	2.15653	2.71	1.34963	1.25835	0.941216	1.00938
100 µm2
Rear	0.246424	0.809404	0.407366	0.0771389	0.49437	0.472043	0.800919	0.857087	0.756668	0.352081		0.203039	0.350997	0.162989	0.380764	0.79818	0.242261	0.214963	0.400911	0.456273	0.173451		0.509208	0.127626	0.449945	0.940651	1.06024	0.134168	0.714114	0.429169
Nuclear	2.88072	2.03785	5.62139	3.37852	3.53094	2.85606	2.69286	2.92922	3.0857	3.51438		2.10442	2.05663	2.80959	3.71718	2.06615	2.03552	2.51378	2.48248	2.41351	2.6054		2.36163	1.76443	1.77115	1.15312	1.89229	3.00413	1.46575	1.76521
Front	0.18742	3.44849	1.30143	0.0968277	0.835334	0.275318	0.294982	0.167354	0.480865	0.244333		0.228459	0.392634	0.06996	0.394497	0.547994	0.196954	0.237237	1.63297	0.441897	0.218515		0.151916	0.149703	0.426274	1.0006	2.01783	0.130214	1.0864	0.500197

## Sheet: 2i
100 µm2
Rear	0.0348727	0.077082	0.039846	0.23777	0.0610083	0.136719	0.119166	0.164181	0.114742	0.0861531			0.35507	0.666987	0.0790766	0.0605443	0.133291	0.404451	0.111945	0.167591	0.673637	0.118638		0.616988	0.256588	0.126569	1.02972	0.229951	0.0406056	3.40827	0.128955	0.0905713	0.17716
Nuclear	2.31054	2.48082	2.09893	2.24394	1.96607	2.22495	1.97839	2.97306	3.13633	2.2264			2.34935	2.6001	2.74465	1.8766	2.91234	2.85882	3.29856	2.02236	3.23892	2.70318		2.37061	2.17638	2.8845	1.99552	2.2512	2.84298	1.64925	2.55686	3.06124	2.22393
Front	0.0388142	0.0824864	0.0355827	0.23183	0.0232371	0.0812011	0.0928066	0.19582	0.102253	0.12917			0.458694	0.229923	0.0430066	0.138646	0.15275	0.314092	0.355723	0.247188	0.209219	0.105823		0.502148	0.179898	0.181614	0.657366	0.165427	0.0699047	1.5088	0.0905014	0.253289	0.279205
30 µm2
Rear	1.05299	5.26425	0.606433	2.31967	0.92609	0.609026	0.245089	0.125512	1.73378	1.61699	2.14771	0.512137	0.453841	0.131772			4.57044	0.480445	0.416721	0.412185	0.374704	0.215694	3.45211	3.35101	3.30783	2.38014	4.69282		4.63329	3.26685	5.87345	4.93122	1.36812	1.64374	0.424554	6.01159	4.00243	2.84223	1.76619	2.60716
Nuclear	0.83489	0.486697	2.71923	2.66056	2.52291	2.04754	2.45003	2.63979	0.447476	2.14968	2.44763	2.79532	2.92744	2.99301			1.41616	2.37867	2.12052	2.81692	1.89366	2.58911	0.61946	0.296917	0.643846	1.59292	0.549401		0.744951	1.55802	0.667785	0.860365	0.990317	1.80506	2.23828	0.806549	1.10069	0.479246	1.47105	1.7238
Front	1.01509	7.7098	0.296012	0.081554	0.0745481	1.26981	0.470964	0.0667943	9.0384	0.524417	1.07278	0.262204	0.0461706	0.139049			0.0912086	0.303192	0.305667	0.249242	0.148072	0.201117	2.90568	4.88174	2.90363	1.72244	6.58093		1.84633	3.39658	1.01034	4.41411	2.21687	1.37968	1.47528	4.17126	2.7189	4.02253	2.47956	1.50809

## Sheet: 2n
Distance_(microns)	GFP-ANLN	actin
0	911.041	513.89
0.4004	667.555	334.95
0.8008	853.486	437.776
1.2012	910.671	574.864
1.6016	665.213	550.482
2.002	642.548	455.2
2.4024	979.878	381.262
2.8028	1016.01	368.949
3.2032	760.822	320.352
3.6036	743.349	401.938
4.004	596.492	437.193
4.4043	551.016	453.026
4.8047	514.542	425.26
5.2051	541.313	389.555
5.6055	539.647	362.843
6.0059	420.803	454.574
6.4063	574.798	529.628
6.8067	585.009	457.272
7.2071	563.406	386.166
7.6075	484.856	363.01
8.0079	450.913	260.604
8.4083	276.002	223.02
8.8087	252.436	181.299
9.2091	278.957	167.105
9.6095	513.184	211.711
10.0099	882.324	308.085
10.4103	811.247	469.329
10.8107	865.954	561.637
11.2111	743.066	458.018
11.6115	758.027	736.272
12.0119	772.984	720.105
12.4122	784.392	762.871
12.8126	578.521	770.646
13.213	747.348	721.867
13.6134	912.602	754.518
14.0138	662.457	622.863
14.4142	755.726	671.219
14.8146	1098.98	1183.97
15.215	790.938	940.407
15.6154	1253.43	882.278
16.0158	1099.85	683.043
16.4162	906.978	463.393
16.8166	943.523	751.197
17.217	1153.01	726.095
17.6174	1964.96	1024.38
18.0178	2167.59	1490.04
18.4182	1460.1	764.351
18.8186	1443.38	704.718
19.219	1541.59	497.854
19.6194	1687.03	342.709
20.0198	1592.35	467.723
20.4201	1704.8	750.548
20.8205	2103.06	1056.19
21.2209	2555.48	1064.69
21.6213	2236.78	1096.89
22.0217	2878.67	1184.85
22.4221	2511.13	1013.43
22.8225	2964.07	1493.24
23.2229	2929.75	2021.34
23.6233	2228.77	1698.16
24.0237	1932.7	1355.13
24.4241	1976.03	1031.35
24.8245	1823.37	729.929
25.2249	1045.17	556.778
25.6253	976.292	365.658
26.0257	392.812	223.524
26.4261	438.205	301.954
26.8265	819.332	510.537
27.2269	1806.44	1330.85
27.6273	2406.61	1716.36
28.0277	2558.23	1821.21
28.428	2535.35	1129.68
28.8284	3006.36	1528.5
29.2288	2996.88	1455.81
29.6292	2415.09	1272.68
30.0296	2305.55	1653.31
30.43	2323.42	1991.39
30.8304	2215.57	1934.03
31.2308	2315.24	2181.98
31.6312	2216.56	2238
32.0316	2967.01	1857.59
32.432	3038.43	1695.31
32.8324	3595.72	2079.12
33.2328	3292.88	1780.69
33.6332	2823.24	1303.09
34.0336	2832.22	1201.48
34.434	2958.95	1333.94
34.8344	3456.06	1539.27
35.2348	3828.49	1934.19
35.6352	3693.27	1395.29
36.0356	3500.95	999.406
36.436	2710.69	838.327
36.8363	2956.81	957.238
37.2367	2821.42	842.137
37.6371	2444.35	824.195
38.0375	2286.17	717.471
38.4379	2056.3	641.991
38.8383	1674.28	482.286
39.2387	1399.25	559.079
39.6391	1466.66	548.607
40.0395	1828.3	579.031
40.4399	1720.58	650.272
40.8403	1978.24	1081.86
41.2407	1513.52	1256.25

## Sheet: 2o
Distance_(microns)	GFP-ANLN	actin
0	223.948	484.673
0.4004	309.745	846.276
0.8008	352.617	862.668
1.2012	210.565	748.648
1.6016	83.493	508.329
2.002	62.961	349.51
2.4024	61.116	203.278
2.8028	112.417	215.498
3.2032	276.03	328.62
3.6036	257.29	369.997
4.004	165.773	420.796
4.4043	55.141	206.439
4.8047	50.185	146.197
5.2051	27.239	121.463
5.6055	41.511	125.915
6.0059	45.608	158.6
6.4063	26.512	148.14
6.8067	11.246	120.485
7.2071	31.719	116.158
7.6075	35.224	124.367
8.0079	25.307	127.533
8.4083	7.045	118.08
8.8087	15.07	88.729
9.2091	12.83	83.576
9.6095	26.501	88.914
10.0099	19.551	78.925
10.4103	23.423	95.151
10.8107	9.104	113.679
11.2111	16.506	93.569
11.6115	45.826	67.577
12.0119	141.724	53.776
12.4122	257.071	68.728
12.8126	368.603	69.367
13.213	424.933	108.342
13.6134	442.932	173.547
14.0138	598.099	173.166
14.4142	743.401	141.095
14.8146	537.858	194.905
15.215	525.631	222.986
15.6154	501.896	276.424
16.0158	472.075	198.397
16.4162	452.718	145.711
16.8166	390.92	148.055
17.217	377.265	182.458
17.6174	253.478	226.701
18.0178	209.436	233.341
18.4182	75.639	204.976
18.8186	70.696	157.75
19.219	58.482	152.619
19.6194	30.016	204.121
20.0198	33.442	138.499
20.4201	51.288	140.322
20.8205	47.053	196.719
21.2209	31.4	230.463
21.6213	36.641	198.461
22.0217	23.11	122.835
22.4221	19.986	126.325
22.8225	30.503	91.116
23.2229	17.863	78.932
23.6233	11.469	53.131
24.0237	8.479	42.671
24.4241	22.402	32.064
24.8245	35.202	42.464
25.2249	24.631	36.348
25.6253	37.518	71.619
26.0257	65.273	149.53
26.4261	92.945	248.142
26.8265	154.746	398.739
27.2269	271.858	552.612
27.6273	467.363	811.008
28.0277	786.437	1089.6
28.428	694.572	979.55
28.8284	527.127	642.859
29.2288	372.105	586.086
29.6292	386.171	628.195
30.0296	396.787	631.963
30.43	399.496	654.976
30.8304	207	466.169
31.2308	337.089	664.299
31.6312	240.215	720.183
32.0316	290.05	766.472
32.432	428.003	729.682
32.8324	494.602	759.542
33.2328	500.731	675.756
33.6332	442.266	581.845
34.0336	409.25	592.46
34.434	562.632	667.88
34.8344	698.938	846.783
35.2348	652.427	896.501
35.6352	564.111	918.468
36.0356	582.914	1149.21
36.436	709.479	1382.6
36.8363	777.357	1303.26
37.2367	603.25	1104.82
37.6371	503.394	1107.64
38.0375	819.816	1404.26
38.4379	789.957	1276.72
38.8383	690.033	1659.05
39.2387	963.575	1953.16
39.6391	948.158	1493.86
40.0395	627.498	1458.13
40.4399	519.974	1594.31
40.8403	416.702	1387.67
41.2407	578.044	1290.59
41.6411	1291.39	1606.79
42.0415	1909.05	2190.23
42.4419	1254.91	2051.92
42.8423	1329.36	1989.94
43.2427	1862.53	2404.53
43.6431	2028.49	2695.47
44.0435	2301.92	3048.81
44.4439	2624.05	3194.79
44.8442	2372.22	3187.42
45.2446	2321.17	2933.66
45.645	2051.17	2855.03
46.0454	1694.86	2064.47

## Sheet: 2q
DMSO	20 μM	40 μM
5.32281	4.02855	3.43235
4.6213	4.0226	2.81585
4.81537	4.06162	2.83739

## Sheet: 2r
DMSO	Dox
5.15681	3.40974
5.3685	3.8705
3.92978	2.97786

[truncated: 4 more sheets: 2v, 2w, 2x, 2z]
