# Supplementary material for: Cytoplasmic anillin and Ect2 promote RhoA/myosin II-dependent confined migration and invasion
Source: Nat Mater. 2025 Jun 26;24(9):1476–88. doi: 10.1038/s41563-025-02269-9 (PMC12404997; doi:10.1038/s41563-025-02269-9)
Supplement: Supplementary file 23 — Source data for all panels in Extended Data Fig. 3. [file 41563_2025_2269_MOESM23_ESM.xlsx]

## Sheet: 3b
3D +GM	2D +GM	3D -GM	2D -GM
62.5	0	25	0
54.5	12.5	40	11.1
55.5556	17.6471	20	5.88235

## Sheet: 3e
Time (min)	NLS N/C	NLS N/C Ctrl	Anillin M/C	Anillin M/C Ctrl
20	2.71453	3.24761	2.5
40	2.86621	3.77131	3.0255
60	2.79907	3.41641	3.8106
80	2.92752	2.82866	3.2778
100	3.13658	2.87013	2.5976
120	3.03213	2.70142	3.3731
140	3.03226	2.96125	3.1529
160	3.34524	2.5921	2.6476	1.51436
180	2.99838	2.86958	2.2226	1.24693
200	2.96396	2.98505	1.6502	1.33422
220	2.78297	2.78301	3.4705
240	3.1477	2.95713	2.6705
260	3.30775	2.74562	1.8471	1.09706
280	3.74142	2.40719	1.9766

## Sheet: 3f
Time (min)	NLS N/C	NLS N/C Ctrl	Anillin M/C	Anillin M/C Ctrl
20	2.10515	2.77915	1.83049	0.847468
40	2.0735	3.00821	1.86178	0.899571
60	2.41376	3.3811	1.72576	0.910652
80	2.38059	2.97994	2.06917	0.914319
100	2.33306	3.31322	1.5895	0.862555
120	2.46656	3.12127	2.96551	0.84799
140	2.74966	2.95016	1.6215	0.925885
160	2.92924	2.80193	1.71471	0.916883
180	2.87273	2.69736	1.82231	1.12237
200	2.64196	3.32015	1.68453	1.44215
220	2.64448	2.64766	1.53822	1.02094
240	2.5973	2.54393	2.33383	1.02171
260	2.52572		2.13558	0.970562
280	2.40507		2.57691	1.07646
