# Supplementary material for: Cytoplasmic anillin and Ect2 promote RhoA/myosin II-dependent confined migration and invasion
Source: Nat Mater. 2025 Jun 26;24(9):1476–88. doi: 10.1038/s41563-025-02269-9 (PMC12404997; doi:10.1038/s41563-025-02269-9)
Supplement: Supplementary file 24 — Source data for all panels in Extended Data Fig. 4. [file 41563_2025_2269_MOESM24_ESM.xlsx]

## Sheet: 4d
	Front-GFP															Nuclear-GFP															NLS-mCherry N/C
t0	0.383053	0.467288	0.200247	0.755442	0.355468	0.0957826	0.392868	0.638302	0.674166	0.119272						2.66325	2.48766	2.23579	6.73582	2.18704	4.04664	4.63613	1.59889	1.7984	5.70485						4.46903	2.34054	9.50364	5.96699	4.53823	4.31711	3.66266	4.48268	4.03387	6.3677
rupture1	0.816143	0.931451	0.658924	0.613333	0.737287	0.315167	0.347856	0.706794	0.74354	0.37952						2.39135	1.99692	2.5138	3.18369	2.42404	3.31614	3.32726	1.61443	1.93454	3.72994						1.37003	1.37292	1.48333	1.21856	1.94078	1.79732	1.61165	1.73317	1.81577	1.6888
repair1	0.592383	0.416857	0.416857	0.797253	0.757973	0.592206	0.363451	0.757736	0.751997	0.421675						2.32021	2.08214	2.08214	1.45035	2.15805	2.03023	2.40113	1.41611	1.67609	3.68405						3.23404	2.65592	2.65592	2.03815	3.06298	2.45968	2.51869	2.57266	2.81099	2.34878
rupture2	1.01457	1.15196	1.15196	0.845289	0.854963	0.884237	0.472716	0.779191	0.703961	0.525043						1.51427	0.875531	0.875531	1.40924	2.1347	1.60114	2.38661	1.32456	1.75785	2.8367						1.50249	0.905721	0.905721	1.37076	2.08593	0.583413	1.3323	1.76982	1.66287	1.4972
repair2	1.19136	0.58102	0.58102	0.767565	0.702534	1.05671	0.477444	0.849975	0.844579	0.765072						1.2625	1.65617	1.65617	1.53228	2.03712	1.36293	2.47743	1.24595	1.57228	1.91841						1.76654	1.85813	1.85813	2.00013	2.97953	1.40518	2.37743	2.15334	2.48875	2.12712
rupture3	1.21174	0.850051	0.850051	1.07033	0.915098	1.16888	0.679189	0.839906	0.844715	1.08611						1.25851	1.60905	1.60905	1.31184	1.74318	1.22373	2.22116	1.25886	1.479	1.9298						1.35562	1.21613	1.21613	1.09487	1.66087	0.87536	1.27658	1.55181	1.67146	1.2299

## Sheet: 4e
	Ect2-WT																																																Ect2-DHmut
Rear	1.57	1.5	1.79	1.95	1.5	1.73	1.73	1.7	1.78		1.74	1.874	1.621	1.817	1.633	1.73	1.809	1.63	1.77	1.769		1.72	1.73	1.687	1.93	1.6	1.62	1.76	1.691	1.69	1.819	1.838		1.814	1.723	1.999	1.841	1.89	1.949	1.83	1.62	1.82	1.64	1.616	1.694				1.5
Perinuclear	1.76	1.71	1.94	2.12	1.7	1.8	1.85	1.85	1.76		1.84	1.9	1.77	2.02	1.848	1.83	1.85	1.8	2.02	1.9		1.8	1.94	1.68	2.006	1.77	1.82	1.84	1.77	1.86	1.801	1.779		1.85	1.854	1.97	1.882	1.88	2.089	1.9	1.83	1.9	1.802	1.69	1.81				1.83
Front	1.58	1.7	1.88	1.79	1.75	1.8	1.71	1.7	1.71		1.7	1.86	1.75	1.77	1.718	1.82	1.74	1.72	1.78	1.804		1.8	1.77	1.76	1.73	1.71	1.729	1.78	1.673	1.794	1.76	1.69		1.82	1.87	1.923	1.835	1.97	1.982	1.83	1.65	1.84	1.74	1.58	1.7				1.8
[truncated: 42 more columns]

## Sheet: 4f
ANLN-WT/Ect2-WT	ANLN -NLS	Ect2 -NLS	ANLN/Ect2 (-NLS)
1.18134	1.21037	2.82333	1.3184
1.06244	1.46235	1.38123	1.18537
1.04026	0.910251	1.23534	2.38066
1.32709	1.39851	1.12783	2.82602
0.367843	1.90982	1.54877	1.68717
1.12814	2.08946	1.39885	2.25216
0.890021	1.15519	0.90392	1.70207
1.23161	0.83735	1.92893	1.61281
1.53612	1.0598	1.83523	1.24977
0.612999	0.970394	2.47074	1.52517
0.622143	1.67702	1.21458	2.51483
	1.53697		1.50771
	1.70628		1.24393
0.72413	1.00522	1.78374	1.77891
2.14084	1.01043	1.59881	1.50861
1.11577	2.41581	0.80822	2.26861
0.498784	1.51088	2.14497	1.30408
0.881372	2.06408	1.02729	1.1759
0.762399	1.11802	1.52444	1.0873
0.483475	1.95066	1.15648	1.62182
1.39323	0.633347	1.82488	2.08675
	2.21429	1.59977	1.3454
	0.775892	0.965643	1.36817
	1.50236		1.60737
	1.19962		2.32516
0.891628	1.22601	0.843875	1.06977
0.772235	0.657704	1.92211	2.73755
1.23914	1.25481	0.691785	1.54895
1.13061	0.809308	1.75557	1.02305
0.975565	0.902632	1.47228	2.25788
1.2185	1.23434	1.26794	0.826721
0.621567	1.24104	1.58542	2.01306
1.02782	0.684868	1.96617	2.69653
0.63784	0.883759	0.799136	2.05501
1.37394	0.877182	2.98535	1.04755
1.05419	2.0979	1.92754
1.05695	1.95359
	1.34565
	1.10182

## Sheet: 4g
WT	-NLS	-DH	SC	siEct2
63.3	76.7	23.3	51.6	29.4
50	78.8	33.3	40	14.3
53.3	63.3	36.7	39.4	13.3
50	66.7	43.3

## Sheet: 4i
SC	siEct2
1.59	1.61
1.613	1.64
1.452	1.638
1.54	1.722
1.63	1.62
1.47	1.684
1.43	1.736
1.597	1.623
1.56	1.63
1.513	1.493
1.52	1.576
1.612	1.52
1.518	1.541
1.47	1.56
1.548	1.512
1.49	1.653
1.643

## Sheet: 4m
WT	-NLS	-NLS,My,Ac
1.08989	1.2755	1.05406
0.646505	1.13427	0.622611
0.529197	1.07497	0.957603
1.45724	1.25131	1.82718
1.39107	1.46893	0.679706
0.922423	0.747627	1.37417
0.902867	1.08797	0.684542
1.29387	1.20743	1.34714
0.76694	1.33069	1.04097
0.937262	1.76256	1.40121
0.695257	1.30261	1.72424
0.94856	2.50213	1.42595
0.997198	1.42565	1.52453
0.682287	2.04872	1.43544
0.378874	1.4049	1.25202
0.685672	1.39504	0.771476
0.965889	1.81562	0.794987
0.883633	1.9103	1.18061
0.82431	2.02722	0.866391
0.845358	1.27993	1.00812
1.02504	0.928647	0.523972
0.756917	1.66186	0.928637
1.66973	1.0426	1.03984
0.669716	1.35197	1.1981
0.852681	1.01641	0.87416
1.47261	1.27603	0.845152
1.26296	1.67219
	0.857488

## Sheet: 4n
WT	Δ3
79.4872	26.6667
82.9787	24.4898
80	22.9167

## Sheet: 4o
WT	-NLS	Δ3
1.15032	0.901056	1.1198
0.850097	1.29707	0.733126
1.64125	1.14011	1.41112
0.866253	0.940068	2.26214
1.057	3.01604	1.50086
0.532854	1.16639	1.35762
1.91394	1.96157	1.42862
1.26656	1.26673	1.35802
1.13899	1.75261	1.30795
0.901655	1.18609	1.30405
2.39462	4.15623	1.26947
2.97741	3.69504	1.22332
1.13872	0.957951	1.88418
1.01661	1.36306	1.16545
1.46196	3.98507	1.4446
1.23018	3.43616	1.61988
2.73134	1.61556	0.806433
0.638114	4.12051	1.60329
1.19884	1.99366	1.00111
0.92358	2.29175	2.56327
3.76349	1.97779	0.71418
2.04987	3.08776	1.05039
1.67206	1.97394	1.08671
3.16606	2.36497	2.04676
1.3311	0.922304	0.958294
1.82802	1.23195
	4.18705

## Sheet: 4p
ANLN/Ect2 (WT)	ANLN-Δ3 Ect2-DHmut
60.217	50.1808
30.1085	110.398
20.0723	250.904
10.0362	210.76
20.0723	100.362
50.1808	50.1808
50.1808	70.2532
70.2532	110.398
100.362	100.362
70.2532	100.362
70.2532	70.2532
50.1808	100.362
40.1447	30.1085
40.1447	130.47
110.398	100.362
230.832	110.398
210.76	80.2893
70.2532	20.0723
40.1447	100.362
30.1085	60.217
40.1447	30.1085
50.1808	70.2532
30.1085	30.1085
30.1085	40.1447
130.47	260.94
90.3255	100.362
100.362	40.1447
60.217	20.0723
70.2532	70.2532
200.723	281.013
60.217	40.1447
100.362	60.217
80.2893	80.2893
40.1447	120.434
80.2893	100.362
70.2532	50.1808
20.0723	20.0723
70.2532	30.387
70.2532	81.032
80.2893	182.322
431.555	40.516
70.2532	121.548
110.398	20.258
60.217	121.548
40.1447	101.29
40.1447	151.935
20.0723	40.516
40.1447	131.677
130.47	151.935
50.1808	111.419
60.217	111.419
40.1447	273.483
40.1447	30.387
110.398	111.419
80.2893	232.967
240.868	30.387
40.1447	70.903
100.362	70.903
40.1447	253.225
70.2532	70.903
30.1085	81.032
60.217	30.387
40.1447	415.289
110.046	91.161
130.054	60.774
90.0375	50.645
10.0042	60.774
110.046	20.0083
60.025	30.0125
20.0083	40.0167
30.0125	30.0125
30.0125	120.05
60.025	30.0125
60.025	60.025
60.025	40.0167
30.0125	60.025
30.0125	30.0125
40.0167	70.0292
10.0042	30.0125
70.0292	200.083
70.0292	50.0208
20.0083	80.0333
160.067	180.075
40.0167	60.025
100.042	110.046
60.025	40.0167
200.083	50.0208
40.0167	110.046
40.0167	110.046
20.0083	140.058
40.0167	60.025
40.0167	40.0167
20.0083	230.096
70.0292	120.05
40.0167	20.0083
30.0125	160.067
80.0333	60.025
20.0083	150.062
160.067	110.046
	50.0208
	30.0125
	70.0292
	100.042

## Sheet: 4q
ANLN/Ect2 (WT)	ANLN-Δ3 Ect2 DHmut	eGFP
0.682535	0.595286	0.796439
0.866449	0.545865	0.925072
0.771313	0.608811	0.559969
1.25093	0.513446
1.4249	0.484853
1.46864

[truncated: 5 more sheets: 4r, 4s, 4t, 4u, Sheet15]
