# Supplementary material for: Cytoplasmic anillin and Ect2 promote RhoA/myosin II-dependent confined migration and invasion
Source: Nat Mater. 2025 Jun 26;24(9):1476–88. doi: 10.1038/s41563-025-02269-9 (PMC12404997; doi:10.1038/s41563-025-02269-9)
Supplement: Supplementary file 25 — Source data for all panels in Extended Data Fig. 5. [file 41563_2025_2269_MOESM25_ESM.xlsx]

## Sheet: 5d
WT	ANLN/Ect2 (WT)cyt high	ANLN/Ect2 (WT)cyt low	ANLN-Δ3 Ect2-DHmut
19	5	0	0
31	6	0	0
22	12	1	1
27	4	2	0
32	8	3	0
33	7	1	2
31	4	0	0
26	14	1	0
37	13	2	1
33	17	1	0
21	6	0	1
19	14	0	0
34	11	0	1
2	22	1	2
0	8	1	0
7	9	0	12
22	17	2	18
14	18	1	7
6	14	1	1
12	20	2	2
23	19	2	2
13	21	3	2
11	23	2	1
9	22	1	0
28	24	1	2
32	21	0	5
9	19	0	2
9	5	0	3
38	9	1	0
27	24	2	4
20	12	0	8
22	17	0	12
32	12	1	21
12	14	0	2
			1
			0
			1
			1
			0
			1
			6
			2
			0
			13
			4
			2
			3
			2
			0
